# Supplementary material for: Combining Epidemiological and Genetic Networks Signifies the Importance of Early Treatment in HIV-1 Transmission
Source: PLoS One. 2012 Sep 28;7(9):e46156. doi: 10.1371/journal.pone.0046156 (PMC3460924; doi:10.1371/journal.pone.0046156)
Supplement: Dataset S1 — Genetic distance matrix. Excel file of the measured genetic distance between every two viral sequences in the Italian patient dataset. (CSV) [file pone.0046156.s013.csv]

patient id	1	2	3	4	5	6	7	8	9	10	11	12	13	14	15	16	17	18	19	20	21	22	23	24	25	26	27	28	29	30	31	32	33	34	35	36	37	38	39	40	41	42	43	44	45	46	47	48	49
1	0
2	0.04088297	0
3	0.04706108	0.04103756	0
4	0	0	0	0
5	0.0536996	0.05289524	0.05972709	0	0
6	0.05025152	0.04198281	0.04710426	0	0.05802359	0
7	0.05080961	0.03894574	0.05249393	0	0.06293931	0.04996668	0
8	0.0397813	0.03245902	0.03607757	0	0.04483703	0.03301355	0.0501842	0
9	0	0	0	0	0	0	0	0	0
10	0.06867051	0.06129589	0.06295473	0	0.06833213	0.06138907	0.07562951	0.05139142	0	0
11	0	0	0	0	0	0	0	0	0	0	0
12	0.06314074	0.05090955	0.06721198	0	0.07302948	0.06371414	0.06880707	0.04757171	0	0.07718568	0	0
13	0	0	0	0	0	0	0	0	0	0	0	0	0
14	0.05204865	0.0549005	0.05126853	0	0.06210211	0.05756958	0.06774093	0.04128909	0	0.06803745	0	0.06183132	0	0
15	0.0688621	0.05416062	0.06117915	0	0.06840811	0.05997813	0.06585029	0.04765788	0	0.06698826	0	0.07062386	0	0.0659629	0
16	0.03910101	0.0301571	0.03804196	0	0.05393003	0.04097111	0.04131717	0.03377838	0	0.06186878	0	0.0607299	0	0.05517084	0.05350401	0
17	0.05381581	0.05200905	0.05602864	0	0.07086721	0.05910542	0.06375277	0.04458867	0	0.07815383	0	0.07381415	0	0.06694973	0.06926466	0.04883685	0
18	0.07486689	0.06705449	0.06604318	0	0.08316264	0.06981563	0.08345384	0.05185986	0	0.08058566	0	0.084525	0	0.07301359	0.07418585	0.06853628	0.07811409	0
19	0	0	0	0	0	0	0	0	0	0	0	0	0	0	0	0	0	0	0
20	0	0	0	0	0	0	0	0	0	0	0	0	0	0	0	0	0	0	0	0
21	0.04068199	0.02809546	0.04265928	0	0.05456149	0.04362318	0.04342998	0.03106881	0	0.05946492	0	0.05173332	0	0.05002735	0.056501	0.03418759	0.04432019	0.06967736	0	0	0
22	0.0502693	0.03784486	0.04993348	0	0.05746558	0.04779407	0.01361452	0.04632999	0	0.07668719	0	0.0651857	0	0.06353203	0.06200338	0.0392673	0.05724058	0.08154501	0	0	0.04281293	0
23	0.04449019	0.03717866	0.04462526	0	0.0598856	0.04216445	0.04197004	0.03782345	0	0.06628999	0	0.05594164	0	0.05570961	0.05119759	0.03705214	0.05143641	0.06459208	0	0	0.03492968	0.04015632	0
24	0.04393433	0.02405202	0.04418436	0	0.04752526	0.03480075	0.04437855	0.03106807	0	0.0444565	0	0.03695649	0	0.04264872	0.03736659	0.0367655	0.05503279	0.05327624	0	0	0.03313591	0.04333771	0.03624003	0
25	0	0	0	0	0	0	0	0	0	0	0	0	0	0	0	0	0	0	0	0	0	0	0	0	0
26	0.06808704	0.05322132	0.06493471	0	0.07350235	0.06202553	0.06814274	0.05940625	0	0.08014493	0	0.0775509	0	0.06297582	0.08413475	0.05802749	0.07380086	0.09228425	0	0	0.05720786	0.0691797	0.05982176	0.05039086	0	0
27	0.07391942	0.05492186	0.05937002	0	0.07391122	0.05838133	0.07547486	0.04352064	0	0.07670734	0	0.06722345	0	0.06385469	0.07358276	0.05903516	0.07637353	0.08220957	0	0	0.06193512	0.07481609	0.0640095	0.04622317	0	0.08056398	0
28	0.06306343	0.05326229	0.05786009	0	0.07220246	0.06030998	0.07251291	0.04823137	0	0.08199259	0	0.07551658	0	0.06239179	0.06113443	0.06607669	0.06989977	0.07626678	0	0	0.05736369	0.07132242	0.0507003	0.04117448	0	0.07797704	0.07083878	0
29	0.04575239	0.05145518	0.0497051	0	0.05580486	0.04795956	0.05904589	0.03461023	0	0.06504369	0	0.06704432	0	0.05009435	0.06190709	0.04212929	0.05869339	0.07064951	0	0	0.04616644	0.05694077	0.04984606	0.04502945	0	0.07893248	0.06272427	0.07180813	0
30	0.05411892	0.04514194	0.05662278	0	0.06290776	0.05743235	0.05729655	0.04724453	0	0.06146725	0	0.06723974	0	0.06183907	0.06592743	0.04467782	0.06694259	0.07559499	0	0	0.05107241	0.0542217	0.05055242	0.039751	0	0.07284716	0.06600577	0.06253647	0.05991156	0
31	0.04858985	0.04330205	0.06171304	0	0.05738375	0.04786025	0.06152511	0.04571071	0	0.07794406	0	0.06467456	0	0.05175949	0.06563316	0.04820675	0.06106993	0.08401948	0	0	0.04453624	0.05950607	0.04423797	0.0336446	0	0.06754621	0.06217218	0.0658405	0.05422099	0.07171584	0
32	0.07644535	0.06251146	0.06375088	0	0.07754904	0.06349199	0.07677917	0.0480699	0	0.08311851	0	0.06700673	0	0.06556928	0.07281556	0.06242523	0.07595965	0.07948026	0	0	0.0625848	0.06920192	0.06280688	0.04614614	0	0.08040894	0.03989509	0.07203144	0.06433896	0.06708288	0.0627854	0
33	0.07905808	0.06252267	0.08267275	0	0.0852722	0.08233806	0.08143464	0.0700598	0	0.09587845	0	0.08615161	0	0.07804457	0.08603311	0.06972143	0.07587529	0.10070054	0	0	0.06260231	0.07797341	0.07204176	0.07081181	0	0.09007768	0.08955549	0.0981623	0.08584989	0.08792502	0.07958887	0.08598278	0
34	0.04306457	0.03893621	0.04963427	0	0.05767182	0.04030499	0.05109437	0.0347304	0	0.03692767	0	0.06022132	0	0.04819028	0.05496395	0.04185155	0.06163235	0.06583867	0	0	0.0372903	0.04730533	0.04743722	0.03119923	0	0.06078122	0.05606952	0.06018136	0.04523208	0.0497124	0.05750001	0.05539039	0.07910522	0
35	0	0	0	0	0	0	0	0	0	0	0	0	0	0	0	0	0	0	0	0	0	0	0	0	0	0	0	0	0	0	0	0	0	0	0
36	0.0453217	0.03933266	0.04523028	0	0.05304824	0.0464885	0.05030699	0.04186249	0	0.06678506	0	0.0605819	0	0.06217379	0.0568265	0.03972578	0.05668781	0.07403252	0	0	0.03704215	0.04649276	0.03842339	0.03048507	0	0.06104063	0.0623553	0.06510016	0.05483391	0.05402681	0.05093518	0.05926261	0.07778218	0.04587154	0	0
37	0	0	0	0	0	0	0	0	0	0	0	0	0	0	0	0	0	0	0	0	0	0	0	0	0	0	0	0	0	0	0	0	0	0	0	0	0
38	0.05466639	0.04181649	0.05574432	0	0.05713187	0.04980868	0.06266603	0.04083697	0	0.05395632	0	0.0601978	0	0.05549697	0.04991377	0.04769744	0.05971007	0.06407358	0	0	0.04346925	0.05988539	0.05230194	0.03729595	0	0.06338201	0.0604382	0.06373934	0.05285947	0.05243312	0.05369601	0.06108945	0.07449879	0.04403423	0	0.04876005	0	0
39	0.05293546	0.04528643	0.04837337	0	0.05428526	0.04480645	0.06068329	0.03885712	0	0.05804666	0	0.06836878	0	0.05799493	0.06118587	0.04816223	0.06178162	0.06617507	0	0	0.05020404	0.06093976	0.04989809	0.03834908	0	0.06195669	0.05619926	0.06188991	0.05212051	0.05269782	0.05630167	0.06158817	0.0817514	0.04328461	0	0.04577638	0	0.04245014	0
40	0.03493964	0.02931807	0.03473891	0	0.03745514	0.03045079	0.03734755	0.01693551	0	0.04644756	0	0.04258083	0	0.03655449	0.03970456	0.02730654	0.04152671	0.05091925	0	0	0.02714236	0.03637251	0.0296687	0.02444826	0	0.05623311	0.04254494	0.04400222	0.03218597	0.03587174	0.03782197	0.04480957	0.0647186	0.02921388	0	0.03504791	0	0.03277883	0.03154811	0
41	0.05825743	0.05614731	0.05894002	0	0.06816662	0.06573867	0.07127853	0.05081935	0	0.08636099	0	0.07766701	0	0.06483397	0.07372715	0.06106643	0.06309304	0.08582197	0	0	0.05385932	0.07211864	0.05561615	0.05356747	0	0.08786154	0.07420479	0.06972593	0.06253653	0.07267254	0.04645963	0.07400552	0.0915184	0.06460588	0	0.05878439	0	0.07013407	0.06414398	0.04294158	0
42	0.06868248	0.0623289	0.077507	0	0.08038622	0.07774258	0.08265203	0.07287687	0	0.09152114	0	0.09752372	0	0.08805507	0.09013961	0.06878968	0.07993103	0.09895167	0	0	0.06158733	0.08136513	0.06986851	0.0666055	0	0.08740748	0.0938225	0.08293684	0.08013072	0.08354689	0.08118379	0.09144461	0.10355056	0.07730785	0	0.06987277	0	0.0675455	0.07486925	0.06588482	0.08389279	0
43	0.06086865	0.05073918	0.06585629	0	0.06544115	0.06707365	0.07204657	0.0599535	0	0.07591406	0	0.08104268	0	0.07296647	0.07839321	0.05750307	0.07574347	0.08729874	0	0	0.04895012	0.06714264	0.06089544	0.05710818	0	0.07704465	0.08667647	0.07299643	0.06920745	0.06724047	0.07491288	0.08441591	0.09278366	0.06214795	0	0.05937117	0	0.05556909	0.06472001	0.05599511	0.08151155	0.06697436	0
44	0.03338683	0.02830134	0.03305879	0	0.05527006	0.03652976	0.04417373	0.03293368	0	0.06045292	0	0.05954908	0	0.04745791	0.05899737	0.0293516	0.05229538	0.06814032	0	0	0.02977279	0.04359019	0.0404972	0.03383282	0	0.05982256	0.05461889	0.05151873	0.04555281	0.04069342	0.04770898	0.06289266	0.07497636	0.03568759	0	0.03973909	0	0.04351005	0.04188719	0.02434685	0.05217344	0.06746546	0.05821241	0
45	0.04098389	0.03778954	0.04526609	0	0.05221062	0.04956257	0.04830965	0.03799696	0	0.05785405	0	0.06190111	0	0.05681317	0.06027288	0.03794458	0.04880978	0.07078564	0	0	0.0321066	0.04944308	0.04099653	0.03826988	0	0.06464024	0.06973297	0.06977908	0.04642503	0.05570726	0.05048291	0.06827129	0.07001433	0.04944727	0	0.04710977	0	0.04488245	0.05009387	0.03403391	0.0576681	0.06248518	0.06021686	0.03802615	0
46	0.04812824	0.05449947	0.04883155	0	0.0665912	0.05877746	0.06508242	0.05156984	0	0.08077857	0	0.07307006	0	0.05248063	0.08128065	0.05436609	0.06256458	0.08276406	0	0	0.05011649	0.0608285	0.05568107	0.05431568	0	0.07949588	0.07436611	0.06987957	0.06212995	0.07199904	0.05668364	0.0698932	0.08143998	0.05867347	0	0.05810046	0	0.06110774	0.06268739	0.04551854	0.06040152	0.07650549	0.07282855	0.04728811	0.04498329	0
47	0.04245589	0.03371944	0.03402445	0	0.05285244	0.0372049	0.04561035	0.03547413	0	0.06384784	0	0.0625169	0	0.0488443	0.05930057	0.0325573	0.05049011	0.05838285	0	0	0.03564423	0.03849902	0.03969086	0.03281918	0	0.06647634	0.06271098	0.05660546	0.04255761	0.04564513	0.04825134	0.0563929	0.07176206	0.03879718	0	0.04129125	0	0.0468437	0.04425636	0.02817247	0.05267775	0.06450033	0.0528517	0.03484524	0.04139083	0.04804087	0
48	0.05504927	0.04148624	0.05253995	0	0.06187865	0.05354782	0.04945133	0.04521631	0	0.07604245	0	0.05970661	0	0.05726473	0.05842163	0.04721259	0.05750347	0.07430235	0	0	0.03835233	0.04773258	0.0459209	0.0362303	0	0.06883969	0.07068883	0.06580442	0.05316611	0.06538651	0.04741629	0.07309891	0.07444926	0.05588645	0	0.0544674	0	0.05452801	0.06044001	0.03886787	0.06557011	0.07540033	0.06178033	0.04285016	0.04333086	0.06000415	0.04615741	0
49	0.04192587	0.03663759	0.04759518	0	0.05084193	0.04492084	0.04720222	0.03985968	0	0.06296212	0	0.05805045	0	0.06006987	0.05789793	0.04246704	0.0500921	0.07454305	0	0	0.03516672	0.04520342	0.03723713	0.03949256	0	0.06207776	0.06585848	0.0570879	0.04985222	0.05467401	0.04247334	0.06431758	0.06551257	0.04100378	0	0.04416929	0	0.04528367	0.0507994	0.03385298	0.05654258	0.06725126	0.05627801	0.0379636	0.04121313	0.05799671	0.04530014	0.03722916	0
50	0.04867783	0.04543817	0.05562718	0	0.06091052	0.05005604	0.06022927	0.04400517	0	0.06746373	0	0.06506378	0	0.06470582	0.06896228	0.04726431	0.05762699	0.07442829	0	0	0.0429316	0.05976591	0.04289691	0.0415111	0	0.06254936	0.07184854	0.06472287	0.05882294	0.06063718	0.0592796	0.06880887	0.08202038	0.04776959	0	0.04635817	0	0.05347658	0.05143667	0.04161873	0.06084528	0.06904446	0.06310169	0.04459057	0.04652077	0.05349403	0.04777183	0.04830006	0.04487863
51	0.07610184	0.07169762	0.08602584	0	0.0828702	0.08715818	0.07882275	0.06856169	0	0.08974818	0	0.08868196	0	0.09010714	0.07056204	0.07071583	0.09504518	0.11176399	0	0	0.06661943	0.08184069	0.08077845	0.05307297	0	0.09971	0.08510564	0.07497601	0.0777464	0.0814571	0.0857136	0.08671643	0.10472778	0.06482738	0	0.08219019	0	0.07163548	0.07229318	0.06243511	0.09473764	0.09937491	0.08786792	0.07207912	0.07137163	0.09006388	0.07562762	0.07477187	0.07496976
52	0	0	0	0	0	0	0	0	0	0	0	0	0	0	0	0	0	0	0	0	0	0	0	0	0	0	0	0	0	0	0	0	0	0	0	0	0	0	0	0	0	0	0	0	0	0	0	0	0
53	0.05820831	0.04551728	0.05383972	0	0.06164111	0.04322299	0.05918558	0.0414878	0	0.06857239	0	0.06034898	0	0.06219328	0.05831536	0.04899943	0.06818276	0.07608152	0	0	0.04226248	0.06016271	0.05061959	0.0361212	0	0.06418672	0.06746666	0.06432154	0.05218593	0.06218368	0.05787191	0.06613224	0.07781899	0.04523259	0	0.05015769	0	0.05165581	0.05805797	0.03483157	0.06840035	0.07782921	0.06279502	0.04187783	0.05215971	0.06535236	0.04884883	0.04609288	0.04713031
54	0	0	0	0	0	0	0	0	0	0	0	0	0	0	0	0	0	0	0	0	0	0	0	0	0	0	0	0	0	0	0	0	0	0	0	0	0	0	0	0	0	0	0	0	0	0	0	0	0
55	0.0474096	0.03724667	0.04008839	0	0.05276172	0.03568793	0.04883717	0.02350081	0	0.04865957	0	0.04611371	0	0.04437432	0.04747962	0.03940716	0.04828802	0.05760882	0	0	0.03782042	0.04939986	0.03976289	0.02547161	0	0.06216688	0.05098627	0.05015454	0.03849582	0.04850023	0.04015875	0.05061307	0.06644558	0.0397275	0	0.04517281	0	0.0341177	0.0470588	0.02262705	0.05375279	0.06612876	0.05866814	0.0357548	0.03067013	0.04978543	0.03777165	0.03569045	0.03535445
56	0	0	0	0	0	0	0	0	0	0	0	0	0	0	0	0	0	0	0	0	0	0	0	0	0	0	0	0	0	0	0	0	0	0	0	0	0	0	0	0	0	0	0	0	0	0	0	0	0
57	0.03252016	0.02572876	0.03838765	0	0.05027328	0.04200205	0.04478071	0.03105929	0	0.05593102	0	0.04627946	0	0.05365815	0.06099022	0.0351506	0.05313317	0.05935165	0	0	0.02813152	0.04436914	0.03578546	0.03212853	0	0.05093318	0.06285357	0.06248838	0.04389891	0.04582743	0.05199256	0.06058023	0.06414067	0.03335036	0	0.03798956	0	0.04422513	0.04086923	0.0305278	0.05633805	0.06570194	0.04739565	0.03211	0.03920494	0.0462248	0.03395036	0.04063825	0.03881162
58	0.06099023	0.05528119	0.05827875	0	0.05784718	0.05935125	0.06587563	0.04662122	0	0.06686813	0	0.06270686	0	0.05634917	0.06994578	0.05613475	0.06500079	0.07418163	0	0	0.04642481	0.06205748	0.05333852	0.04229655	0	0.07418463	0.07415195	0.06847207	0.05814318	0.05591267	0.06342488	0.06917467	0.07989688	0.05604446	0	0.05489646	0	0.0537593	0.05946657	0.03868492	0.07418954	0.07346979	0.06847551	0.05905549	0.05186749	0.06499454	0.05384462	0.054961	0.04954174
59	0.05767434	0.05182308	0.06197566	0	0.06748887	0.07062528	0.0759025	0.06081335	0	0.08123249	0	0.08466704	0	0.0726345	0.07884221	0.05962046	0.07665252	0.09130676	0	0	0.04691642	0.07086682	0.06071138	0.0578506	0	0.07423542	0.08504007	0.07650768	0.07306377	0.06757584	0.07575064	0.08419484	0.09213504	0.06608759	0	0.0645793	0	0.05962065	0.06651428	0.05677614	0.0853301	0.07121111	0.01631005	0.05912425	0.06385894	0.07505048	0.05644039	0.06083597	0.05621091
60	0.04900459	0.04748486	0.05063481	0	0.04812716	0.04589204	0.05482942	0.03890264	0	0.05856319	0	0.06406386	0	0.04979665	0.05924268	0.04852171	0.06173267	0.061377	0	0	0.04671173	0.05189532	0.05086686	0.03402216	0	0.05750545	0.0615739	0.06430337	0.05016456	0.05791749	0.04271568	0.06233353	0.07639327	0.04803132	0	0.04585779	0	0.04390254	0.04932363	0.03095304	0.07100436	0.07880083	0.06352407	0.04824411	0.0485306	0.06306941	0.04150276	0.05262283	0.04682426
61	0.03188713	0.02951358	0.0422494	0	0.04671833	0.04171422	0.04487328	0.03000272	0	0.06463111	0	0.05613703	0	0.05580536	0.05409502	0.03188523	0.04415674	0.06289243	0	0	0.02728906	0.04292743	0.0343281	0.0384649	0	0.05573603	0.06369159	0.06166546	0.0438463	0.04965749	0.04631035	0.06056679	0.06882726	0.03935451	0	0.03501249	0	0.04318877	0.04635306	0.02707842	0.0487287	0.06148369	0.04694503	0.03037232	0.03580072	0.04635144	0.03591475	0.04195468	0.0345625
62	0.04038097	0.03222194	0.0452608	0	0.05484736	0.04643171	0.04484344	0.03516636	0	0.06506349	0	0.05273436	0	0.05691422	0.05967452	0.03556163	0.04400467	0.06445971	0	0	0.03413409	0.04419317	0.03513669	0.03623927	0	0.06294308	0.06600165	0.05447406	0.0464024	0.05014671	0.0401091	0.06453927	0.06647848	0.04023686	0	0.03687323	0	0.05196901	0.04929845	0.02703802	0.05096238	0.06692655	0.05650489	0.03073365	0.03677433	0.05057363	0.04091848	0.04500779	0.03639208
63	0.05533854	0.0510991	0.06499455	0	0.06821692	0.056424	0.06124512	0.04072331	0	0.08161075	0	0.0762146	0	0.06393947	0.06244914	0.05198929	0.06845629	0.07383059	0	0	0.04996917	0.0563262	0.05679944	0.04691476	0	0.07555364	0.07571875	0.06597963	0.06520633	0.0598388	0.06826781	0.07558142	0.09239283	0.05252766	0	0.06157437	0	0.06060463	0.05835467	0.03743685	0.07926266	0.0938687	0.08042728	0.05398898	0.06342032	0.07905681	0.05123356	0.06617378	0.05433545
64	0.03804358	0.03150089	0.04355924	0	0.04718872	0.0275431	0.04272825	0.02274404	0	0.0567689	0	0.04867409	0	0.0451002	0.0495566	0.03477739	0.04631578	0.05975617	0	0	0.03521074	0.03887936	0.03867099	0.02771786	0	0.06081585	0.05101514	0.05104723	0.04404567	0.03927735	0.04226519	0.05935532	0.06804487	0.03267235	0	0.03742216	0	0.03845638	0.03787481	0.01620516	0.05406449	0.0692214	0.05845675	0.02710386	0.04197699	0.05281868	0.03393817	0.04515297	0.04063254
65	0.04074767	0.03345492	0.03807774	0	0.05278382	0.04809793	0.04431161	0.03879511	0	0.06988622	0	0.0623633	0	0.05895018	0.06259232	0.03533246	0.04792652	0.07042699	0	0	0.02977389	0.04376774	0.03668614	0.0407501	0	0.06179623	0.06268158	0.0590776	0.04536737	0.05244333	0.04553084	0.06204857	0.06926949	0.04446644	0	0.03824343	0	0.05001248	0.04783808	0.03094145	0.0550733	0.06346	0.05594953	0.03209907	0.035469	0.05288048	0.03408909	0.04543398	0.03633589
66	0.08717264	0.07324962	0.07973583	0	0.08584349	0.0712715	0.0883654	0.06645321	0	0.07932356	0	0.09002448	0	0.07739409	0.08071397	0.07723419	0.08979829	0.0925471	0	0	0.07070186	0.08849637	0.07592002	0.06494807	0	0.0948285	0.0833246	0.07327142	0.07919302	0.08676555	0.08350666	0.08691121	0.11154588	0.07075038	0	0.07620215	0	0.06794362	0.07298433	0.05678148	0.08871917	0.10321718	0.08923967	0.06704017	0.08161361	0.09054787	0.07577563	0.08021625	0.07595837
67	0.05003853	0.04152567	0.04699001	0	0.0501556	0.04067326	0.05493334	0.03072303	0	0.06015679	0	0.05406697	0	0.04933664	0.05483734	0.04559602	0.05998612	0.05857366	0	0	0.03974568	0.05079379	0.04262935	0.0263294	0	0.06594558	0.06217585	0.05977731	0.04808437	0.05494953	0.05204794	0.05671786	0.07775994	0.03680125	0	0.05056147	0	0.04534002	0.04637532	0.02687818	0.06412715	0.08315962	0.07037258	0.04399069	0.04683371	0.06245196	0.04199257	0.04907877	0.04267621
68	0.05558881	0.04616452	0.05335081	0	0.06064213	0.05923947	0.067344	0.05099324	0	0.07270794	0	0.07510661	0	0.06514884	0.07015078	0.05135307	0.06166777	0.07686049	0	0	0.04366237	0.06223713	0.05336907	0.05040799	0	0.07287151	0.07886568	0.07424359	0.06152558	0.05860458	0.06714171	0.08042609	0.0844404	0.05732444	0	0.05616855	0	0.0546286	0.06017293	0.04552225	0.07401808	0.07296808	0.01969702	0.05025126	0.0526559	0.06516104	0.04812746	0.05537267	0.04935147
69	0.03966664	0.03419974	0.04250501	0	0.05358842	0.05011987	0.04672434	0.03655671	0	0.06525474	0	0.0610173	0	0.05228378	0.06021211	0.03660332	0.04927972	0.07203189	0	0	0.03051294	0.04470684	0.03845435	0.03924266	0	0.06387528	0.06583108	0.05795816	0.04718571	0.05406134	0.04325454	0.06733269	0.06921968	0.0450891	0	0.04080644	0	0.04950526	0.05148471	0.03262253	0.05707714	0.06042199	0.05374468	0.03242616	0.02679499	0.04398678	0.03317297	0.04261273	0.03930786
70	0.03970929	0.03175922	0.03827328	0	0.04595307	0.03701971	0.04639312	0.02711837	0	0.04791708	0	0.04277909	0	0.04052383	0.0473892	0.03264394	0.04547483	0.05535117	0	0	0.027781	0.04422151	0.03379194	0.02138929	0	0.0504602	0.0515874	0.04764453	0.03734041	0.03591786	0.04260878	0.04107858	0.06454797	0.0350258	0	0.03761191	0	0.0318343	0.03761159	0.02130634	0.05344454	0.05941235	0.04964739	0.03375841	0.03523064	0.0507328	0.02979642	0.04264586	0.03663011
71	0.06262034	0.05351078	0.05892472	0	0.0655231	0.05144913	0.05850945	0.0474853	0	0.07868535	0	0.06681827	0	0.05937032	0.0630602	0.06016753	0.06727814	0.0791741	0	0	0.05071851	0.0562792	0.06278966	0.04607655	0	0.07296644	0.0682991	0.06827163	0.06430762	0.06729203	0.06265126	0.06887132	0.09025719	0.05309553	0	0.05521891	0	0.05317456	0.05403272	0.04329907	0.07737835	0.0829273	0.07227629	0.05069474	0.05992286	0.06572725	0.05798509	0.04832139	0.05696016
72	0.04440413	0.04118243	0.04435399	0	0.05011097	0.0449629	0.05035357	0.03882714	0	0.06210836	0	0.05622264	0	0.04966153	0.06110943	0.03927443	0.05057863	0.07152431	0	0	0.03490446	0.04321644	0.0420743	0.04158955	0	0.05813146	0.06705425	0.07022795	0.04408891	0.05513148	0.04666557	0.05706316	0.06646365	0.04541485	0	0.03541657	0	0.04460838	0.04430305	0.0347503	0.05884313	0.06954317	0.05941837	0.04287149	0.04213494	0.04567836	0.03770382	0.04412846	0.04361323
73	0.05170221	0.04753138	0.0493859	0	0.0563614	0.05092427	0.06366202	0.03707179	0	0.06812065	0	0.06176893	0	0.05623927	0.0554708	0.04596774	0.0599662	0.06063782	0	0	0.04525864	0.05816379	0.04779737	0.04017655	0	0.07100876	0.06627055	0.06365494	0.04956781	0.05867804	0.05856998	0.05410369	0.07879233	0.04458986	0	0.05255418	0	0.04887353	0.04664834	0.0320297	0.06570714	0.07766283	0.06473628	0.04942744	0.05248013	0.0682081	0.04382127	0.05872816	0.0497405
74	0.05051317	0.04122228	0.04393738	0	0.04613043	0.03594929	0.04755906	0.02424296	0	0.05532569	0	0.05384865	0	0.05184307	0.05314738	0.0327948	0.04851511	0.06006204	0	0	0.03789338	0.04528323	0.03625801	0.03060592	0	0.07044231	0.05603238	0.05373351	0.03890423	0.04623182	0.04377989	0.0604142	0.07149146	0.03953413	0	0.03501422	0	0.04260485	0.05064167	0.01910492	0.05272011	0.0713699	0.06251838	0.03646761	0.03699376	0.05736215	0.03926066	0.04961293	0.04364285
75	0.05413378	0.05052964	0.05143983	0	0.06459084	0.05712383	0.06603157	0.0424428	0	0.06665879	0	0.05623245	0	0.03506424	0.06832753	0.05215703	0.06520588	0.07000791	0	0	0.0466929	0.06231592	0.0545302	0.04726325	0	0.06959587	0.07366616	0.05993917	0.05638591	0.05763846	0.068005	0.07245503	0.08337654	0.04902176	0	0.05548437	0	0.0498387	0.05433629	0.03510168	0.07081167	0.08464725	0.0729181	0.04173614	0.05484722	0.05613483	0.05523394	0.06386029	0.05611921
76	0.06475214	0.05213596	0.05669512	0	0.06614846	0.06046422	0.07379471	0.04349219	0	0.06677466	0	0.06695648	0	0.05763101	0.06368776	0.05538798	0.06359941	0.07019256	0	0	0.04983407	0.07124409	0.05713582	0.04206697	0	0.07213434	0.06848733	0.06537004	0.06061011	0.06705995	0.06229656	0.07772382	0.07894272	0.0504471	0	0.05791078	0	0.05345548	0.05356034	0.04127287	0.07525844	0.08197286	0.06487427	0.05816959	0.05625986	0.07230119	0.0490236	0.05627756	0.0581762
77	0.03950302	0.03398699	0.03883474	0	0.04533019	0.03875429	0.04963209	0.02764342	0	0.05512399	0	0.05390162	0	0.04439744	0.05304771	0.03606344	0.04979797	0.05352319	0	0	0.03289062	0.04560794	0.04087453	0.03025752	0	0.06051334	0.05528596	0.0567283	0.04068705	0.05172497	0.04903871	0.05254349	0.0717221	0.03465851	0	0.04103764	0	0.04259722	0.04017232	0.02103204	0.05563827	0.06837066	0.05407896	0.03514572	0.04005263	0.05395109	0.03087746	0.04889312	0.03828472
78	0.06014032	0.04983288	0.05621957	0	0.06178632	0.04918909	0.05554773	0.04250413	0	0.06306317	0	0.06390648	0	0.05293366	0.05622359	0.05244065	0.06479169	0.06725131	0	0	0.04747865	0.05106194	0.05266036	0.0396388	0	0.07405613	0.06690028	0.0583123	0.05891417	0.05407034	0.06137838	0.06890168	0.08447318	0.04414635	0	0.05561486	0	0.04655665	0.05533103	0.03443511	0.0705729	0.08074135	0.06436559	0.04909954	0.05552425	0.07028799	0.05095838	0.05379356	0.05025195
79	0.04617783	0.03303671	0.04124802	0	0.05429869	0.04326178	0.04704431	0.02922478	0	0.05614393	0	0.05360541	0	0.04763601	0.0521632	0.02666537	0.04710565	0.06353599	0	0	0.03197871	0.04164112	0.04278239	0.02942024	0	0.05397106	0.05722675	0.06206375	0.04176168	0.0484289	0.0424707	0.05824163	0.0665302	0.03525436	0	0.03827454	0	0.04213835	0.04976361	0.02298989	0.055722	0.07171337	0.05183761	0.0369003	0.04319543	0.05313023	0.03424116	0.03927217	0.04553621
80	0.05925859	0.0471079	0.06173151	0	0.05841015	0.04835678	0.07413251	0.04808154	0	0.06667619	0	0.06593369	0	0.06038593	0.05255764	0.05612459	0.06655584	0.07781526	0	0	0.04646476	0.06896956	0.05858405	0.04123787	0	0.07041429	0.06462711	0.06445947	0.06484008	0.07115045	0.04944506	0.06451649	0.07909505	0.05793394	0	0.05731247	0	0.04009838	0.05096296	0.04137799	0.07659099	0.07615965	0.06796999	0.05637375	0.05459856	0.07074278	0.0549491	0.05010899	0.04998167
81	0.07030862	0.05631403	0.06279174	0	0.07230425	0.05664428	0.06057137	0.04242875	0	0.07044895	0	0.06110145	0	0.06625017	0.06311672	0.05565483	0.07090087	0.07299123	0	0	0.06033889	0.05976641	0.05142219	0.03702866	0	0.08603822	0.06741874	0.06515208	0.05281454	0.05990917	0.05900202	0.07318001	0.09059262	0.05479066	0	0.05633509	0	0.0583032	0.06586939	0.03585864	0.071466	0.08419571	0.07741755	0.0511726	0.05143586	0.07387086	0.05635531	0.06133286	0.06008644
82	0.03716635	0.0334841	0.03819874	0	0.04986717	0.04401198	0.04542444	0.02689709	0	0.05811869	0	0.05113967	0	0.05162014	0.05770995	0.03181018	0.04520481	0.06661944	0	0	0.02935232	0.04147099	0.03710998	0.03551285	0	0.0566515	0.05627509	0.06408546	0.0445302	0.05227553	0.0484461	0.06177457	0.06607021	0.04389713	0	0.03840291	0	0.04167499	0.04489056	0.02702873	0.05543249	0.06679542	0.05746156	0.036047	0.03778516	0.04804131	0.03780761	0.04297313	0.03534034
83	0.0612366	0.05218792	0.06279887	0	0.06246787	0.05748278	0.06861154	0.05454983	0	0.06582966	0	0.07750195	0	0.05635943	0.05577795	0.05357157	0.07054747	0.07881279	0	0	0.05431882	0.06281948	0.05314725	0.03750389	0	0.07991597	0.07183651	0.06903409	0.06515306	0.06779696	0.05558673	0.0695143	0.08744124	0.05807406	0	0.05122691	0	0.05018777	0.06390438	0.04634915	0.08003838	0.07977787	0.06579969	0.06202921	0.05989839	0.07553801	0.05483169	0.05872068	0.05591421
84	0.04799867	0.0408126	0.03781031	0	0.06205352	0.05016434	0.05514771	0.03756781	0	0.06456078	0	0.06556788	0	0.06137722	0.06000646	0.04283779	0.0571187	0.06252634	0	0	0.03951903	0.04953322	0.03909597	0.04556856	0	0.06958201	0.06532661	0.06553903	0.05140001	0.05907096	0.06047482	0.06499541	0.07889372	0.04912144	0	0.04508878	0	0.05278308	0.05289986	0.03753464	0.06474292	0.06561681	0.05306358	0.04692873	0.04697993	0.061764	0.0329441	0.05980803	0.04226269
85	0	0	0	0	0	0	0	0	0	0	0	0	0	0	0	0	0	0	0	0	0	0	0	0	0	0	0	0	0	0	0	0	0	0	0	0	0	0	0	0	0	0	0	0	0	0	0	0	0
86	0.03967008	0.02255003	0.03797417	0	0.04966996	0.042645	0.03961497	0.03140233	0	0.06349675	0	0.04664394	0	0.05251298	0.04473357	0.03113462	0.04265308	0.06671498	0	0	0.02602256	0.03710294	0.02618912	0.03277136	0	0.05743999	0.0606505	0.04626662	0.04730786	0.04153529	0.04346929	0.06215259	0.0614368	0.03725327	0	0.03507415	0	0.04510757	0.04522608	0.02509093	0.05296215	0.06054076	0.04758196	0.02810597	0.03482678	0.05384925	0.03610796	0.03488242	0.03315816
87	0.04930846	0.04240628	0.04068038	0	0.05717454	0.04271265	0.05695394	0.03435895	0	0.06086732	0	0.06761598	0	0.05745512	0.05349497	0.04169776	0.05961468	0.06408979	0	0	0.04064314	0.05625058	0.04224906	0.04344733	0	0.07385561	0.06199826	0.06091543	0.04348845	0.05547772	0.06067341	0.06215168	0.0817198	0.04367964	0	0.04600475	0	0.05074878	0.04360863	0.0303426	0.06510937	0.07016031	0.06299909	0.0417595	0.04432406	0.06493852	0.03916958	0.05413829	0.04111334
88	0.04023554	0.03487568	0.04525645	0	0.05945991	0.04523855	0.05208238	0.03803338	0	0.06629571	0	0.05725586	0	0.05962513	0.064984	0.03834748	0.04911165	0.06726917	0	0	0.0325109	0.04943488	0.04072656	0.03564832	0	0.05478684	0.06780075	0.06312954	0.05412731	0.04990911	0.05409005	0.06269023	0.07414303	0.04362443	0	0.04208926	0	0.04086532	0.04028624	0.0326515	0.05753919	0.06508144	0.05559884	0.03880863	0.04049031	0.05476968	0.03349949	0.05075616	0.04909776
89	0.05113877	0.04099455	0.0527372	0	0.06015764	0.05162079	0.05367749	0.04290083	0	0.07563928	0	0.0628947	0	0.05960673	0.0605137	0.04125945	0.05956493	0.08171026	0	0	0.03911237	0.05171021	0.04494065	0.04224045	0	0.06573387	0.06672353	0.060073	0.05288758	0.05786536	0.05125683	0.06900797	0.0751124	0.04988199	0	0.04594307	0	0.0554966	0.05612619	0.0361865	0.0609604	0.0679115	0.06193806	0.03027459	0.0482485	0.06487111	0.04585068	0.04931532	0.04281852
90	0.05185862	0.03725145	0.05527383	0	0.06151593	0.05559071	0.05702044	0.04678124	0	0.07932672	0	0.06725857	0	0.06781448	0.06772998	0.04321409	0.06009965	0.07693052	0	0	0.04629578	0.05361049	0.04571583	0.04664158	0	0.07313052	0.07135098	0.08061565	0.06232164	0.06253806	0.05639218	0.07382853	0.08632334	0.05718907	0	0.04988777	0	0.06289591	0.06377998	0.04437376	0.06633483	0.08040653	0.06955454	0.04234961	0.05223287	0.06929959	0.04596444	0.05243784	0.05493569
91	0.03556099	0.02846663	0.03774122	0	0.04113987	0.03044259	0.04274499	0.02091761	0	0.04561002	0	0.04848143	0	0.03978282	0.03800777	0.02275547	0.04015381	0.04642195	0	0	0.02810718	0.03868397	0.03427902	0.02372478	0	0.04829648	0.04346245	0.04886093	0.02707796	0.03803885	0.03512804	0.04534517	0.0613273	0.02830992	0	0.03364639	0	0.02950005	0.03509695	0.01271677	0.05084049	0.07009723	0.0455307	0.02784926	0.03421178	0.05123351	0.03038475	0.03427492	0.03366576
92	0.05743624	0.05173615	0.05278706	0	0.06434635	0.05596535	0.0638071	0.04556378	0	0.06671609	0	0.07381956	0	0.05695481	0.06220034	0.05185862	0.07540671	0.06458984	0	0	0.05122513	0.05977165	0.05548996	0.038048	0	0.07762693	0.06659472	0.05897485	0.04965426	0.06153356	0.05973965	0.07035529	0.09014602	0.04640316	0	0.05186415	0	0.05536567	0.05564688	0.04017957	0.06279155	0.07838244	0.07496916	0.04311758	0.05794054	0.06453042	0.05264545	0.05347763	0.05372376
93	0.04713937	0.04776091	0.04823103	0	0.06298773	0.04454684	0.05428189	0.04266197	0	0.06885948	0	0.05821612	0	0.05920406	0.05851373	0.04038277	0.0559567	0.06953357	0	0	0.05336063	0.05177655	0.04553641	0.03926941	0	0.07119377	0.07379441	0.0653724	0.0536405	0.05937969	0.04388136	0.07265567	0.07886721	0.05207903	0	0.04456418	0	0.04864983	0.05678873	0.03312637	0.06361371	0.07777794	0.06260036	0.04227758	0.0444817	0.06099587	0.04349497	0.05548892	0.04796952
94	0.04354451	0.03465052	0.04060958	0	0.05023461	0.0455261	0.04818802	0.03564448	0	0.06303668	0	0.04496891	0	0.05199833	0.05155369	0.03745093	0.04179762	0.06606752	0	0	0.02807746	0.03900678	0.03921672	0.03233152	0	0.05924611	0.05861854	0.06267337	0.05121506	0.04989481	0.04303489	0.0527764	0.06418657	0.04212042	0	0.03626745	0	0.04131922	0.04370778	0.02633468	0.05563202	0.06230306	0.05954309	0.03997388	0.0368019	0.05032273	0.03330755	0.04773913	0.0441747
95	0.05090285	0.0407358	0.05437748	0	0.05465296	0.04490804	0.06233528	0.03144549	0	0.0660705	0	0.05369921	0	0.05407426	0.06220519	0.05020336	0.06446654	0.06486309	0	0	0.04541778	0.05690651	0.05177086	0.04016731	0	0.0723346	0.06269338	0.06212967	0.05136384	0.05846483	0.05356083	0.06057753	0.07916566	0.0440252	0	0.05511651	0	0.05018621	0.05160961	0.03041547	0.06311834	0.08026803	0.06816847	0.04582492	0.05264929	0.06567322	0.0507859	0.05749296	0.05384386
96	0.05040869	0.04300875	0.04848774	0	0.0544086	0.04424242	0.059148	0.03188982	0	0.05704247	0	0.05393504	0	0.04711146	0.05566554	0.04359909	0.05991862	0.07167505	0	0	0.04534971	0.05674097	0.04542533	0.03662378	0	0.06527306	0.05956143	0.05873574	0.04381519	0.05570811	0.05433086	0.05654668	0.07046243	0.04180644	0	0.04665297	0	0.04300429	0.04951721	0.03065484	0.06630762	0.07587016	0.06331711	0.04077997	0.04688754	0.06433247	0.04601735	0.05343408	0.04291954
97	0.04525679	0.02657227	0.04446763	0	0.05140631	0.04016132	0.04707787	0.02831441	0	0.05766923	0	0.06066724	0	0.05569453	0.05751667	0.03528467	0.05319642	0.05844618	0	0	0.03223911	0.04151838	0.03676514	0.03394772	0	0.06028345	0.06735178	0.06098578	0.05094963	0.04970558	0.05091605	0.06384176	0.071871	0.04324029	0	0.04049841	0	0.04782147	0.05031718	0.02652979	0.05511968	0.06930614	0.051713	0.03796566	0.04131008	0.05902034	0.03435132	0.04254019	0.04372175
98	0.03619599	0.02956203	0.03430584	0	0.04417224	0.04176934	0.04553133	0.03043979	0	0.05875793	0	0.05003367	0	0.04604168	0.05588667	0.03258195	0.0466924	0.06134254	0	0	0.02385904	0.04309539	0.03516444	0.03463553	0	0.0568197	0.05694153	0.05531136	0.04352384	0.052371	0.04516056	0.05650192	0.06434162	0.03389342	0	0.03864762	0	0.04158263	0.0445747	0.02398139	0.05670929	0.0609361	0.04565981	0.02946142	0.0306269	0.04930413	0.0273488	0.04000041	0.03060751
99	0.04355495	0.03578045	0.04896354	0	0.06251573	0.05324417	0.05856777	0.04588848	0	0.07505455	0	0.0594276	0	0.05794622	0.06455058	0.0430436	0.0545656	0.0753799	0	0	0.03633398	0.05151094	0.04602812	0.04302632	0	0.06388062	0.06503032	0.06540206	0.05603525	0.06425839	0.05196946	0.06261823	0.07367767	0.04864589	0	0.04731315	0	0.05191976	0.05598338	0.0405348	0.06514353	0.07189373	0.05862382	0.04903542	0.04875744	0.05261212	0.03620055	0.05538119	0.04371705
100	0.05856731	0.04616152	0.04519659	0	0.05851054	0.04704002	0.05873974	0.03951576	0	0.06835815	0	0.06718116	0	0.05934728	0.05495482	0.04110705	0.05989634	0.06111837	0	0	0.04661893	0.0548609	0.0483348	0.03899026	0	0.06836326	0.06978218	0.06359635	0.05055497	0.05796284	0.05585021	0.0674421	0.08029266	0.05171978	0	0.04727834	0	0.05385308	0.05163852	0.03423213	0.0683796	0.07665161	0.06886219	0.04500865	0.0524146	0.06345999	0.03426182	0.04327447	0.04905995
101	0	0	0	0	0	0	0	0	0	0	0	0	0	0	0	0	0	0	0	0	0	0	0	0	0	0	0	0	0	0	0	0	0	0	0	0	0	0	0	0	0	0	0	0	0	0	0	0	0
102	0.03335869	0.02590762	0.03612721	0	0.04738331	0.04133521	0.04347921	0.03203668	0	0.04760527	0	0.05512128	0	0.04756676	0.05545712	0.0310283	0.04392492	0.05850545	0	0	0.02198821	0.04158973	0.03305309	0.03518544	0	0.05420078	0.06137693	0.06054962	0.04267778	0.04393757	0.04367876	0.05775352	0.05725806	0.03573177	0	0.0324857	0	0.03290827	0.03933633	0.02527456	0.0495845	0.05240569	0.03835017	0.02857609	0.03022076	0.04752314	0.03041939	0.03967896	0.03341944
103	0.06989528	0.06699484	0.07438355	0	0.07301244	0.06639613	0.07976369	0.05638586	0	0.07545126	0	0.08198552	0	0.0682393	0.07226159	0.07013154	0.07913782	0.08793557	0	0	0.05990935	0.07542469	0.066304	0.04945841	0	0.07977081	0.07922191	0.07847466	0.06955947	0.07006031	0.06471034	0.08017974	0.09302361	0.06082572	0	0.066059	0	0.05865857	0.06336214	0.05030981	0.07969424	0.094701	0.08636777	0.06588288	0.07124276	0.0755171	0.06476391	0.07637083	0.0725951
104	0.04232225	0.03472327	0.0458226	0	0.04661836	0.03758002	0.05405344	0.03291203	0	0.05375992	0	0.05735649	0	0.04373107	0.05536251	0.04272973	0.04885791	0.06606404	0	0	0.02963545	0.0534893	0.03703327	0.03550962	0	0.05880931	0.05949248	0.05214287	0.045467	0.05324681	0.02945986	0.05869131	0.06168391	0.03829332	0	0.04160941	0	0.0349148	0.04032705	0.02414501	0.05163301	0.05754389	0.0496904	0.03429096	0.03384345	0.0515305	0.03782084	0.03876429	0.03756642
105	0.04611474	0.03762243	0.04463033	0	0.05807631	0.048393	0.05259438	0.04044887	0	0.06696659	0	0.05686218	0	0.05914624	0.0586885	0.03242403	0.0549534	0.07025892	0	0	0.04192331	0.05112086	0.04109352	0.03870601	0	0.06469295	0.05914953	0.06691994	0.04722829	0.05077407	0.05250456	0.0589301	0.07739549	0.04854622	0	0.04793133	0	0.05165661	0.05144966	0.03093788	0.06530115	0.0681218	0.06474165	0.03668901	0.04351517	0.05485925	0.04098176	0.0529845	0.03611835
106	0.05981884	0.05772717	0.06773792	0	0.06100849	0.05490429	0.07021866	0.04682994	0	0.07766134	0	0.07773309	0	0.06072447	0.06492356	0.05652245	0.06639152	0.08127185	0	0	0.05181302	0.0646226	0.06207325	0.04309537	0	0.06934404	0.06688498	0.07638279	0.05475932	0.0732948	0.05452436	0.06657133	0.0913811	0.05612647	0	0.06180434	0	0.0481447	0.0532958	0.04275943	0.07287246	0.0818672	0.0692935	0.05651597	0.05806475	0.06668216	0.04650134	0.05979607	0.05987507
107	0.06927071	0.05889682	0.06281637	0	0.06413266	0.06687986	0.07313421	0.04948825	0	0.07590794	0	0.07579309	0	0.06499941	0.06660328	0.06076043	0.073195	0.08327972	0	0	0.05892717	0.07332893	0.06370527	0.04687211	0	0.07803199	0.07048538	0.06622496	0.06124606	0.07310122	0.06718269	0.06933465	0.08669756	0.06198232	0	0.04933596	0	0.05875939	0.06479434	0.04254204	0.0806209	0.09182486	0.07983832	0.06222469	0.064129	0.07951026	0.06271184	0.0655693	0.05701872
108	0	0	0	0	0	0	0	0	0	0	0	0	0	0	0	0	0	0	0	0	0	0	0	0	0	0	0	0	0	0	0	0	0	0	0	0	0	0	0	0	0	0	0	0	0	0	0	0	0
109	0.04485388	0.03961802	0.04770921	0	0.06105886	0.055473	0.04744858	0.04693492	0	0.06989105	0	0.06563889	0	0.05585242	0.06216556	0.03741669	0.06099355	0.08018682	0	0	0.03505944	0.04534942	0.0414972	0.04550609	0	0.07126028	0.07112945	0.06835583	0.05584341	0.05152838	0.0586563	0.0770199	0.08260169	0.04622783	0	0.05074659	0	0.05818587	0.05553047	0.03327703	0.06468425	0.08204624	0.06588634	0.03798607	0.04799502	0.06325034	0.04580407	0.04915863	0.05036822
110	0.03858205	0.03802118	0.04508697	0	0.05520858	0.05181525	0.04658451	0.0409298	0	0.07342615	0	0.06450112	0	0.05928362	0.06603099	0.03896969	0.04683048	0.07457547	0	0	0.03463639	0.04551685	0.03885199	0.04438489	0	0.06647957	0.07024914	0.06660133	0.05045463	0.06063476	0.05040656	0.0684285	0.07544259	0.04324287	0	0.04397482	0	0.05318308	0.05018094	0.03125795	0.05966761	0.06765484	0.06195084	0.03874826	0.03899649	0.04968876	0.03899847	0.04995278	0.0394382
111	0.05689161	0.04518625	0.05986583	0	0.06998534	0.05334026	0.0685747	0.04353111	0	0.07083801	0	0.06897738	0	0.05944246	0.06842211	0.05414621	0.06434785	0.06759736	0	0	0.05251742	0.06452096	0.0578551	0.04560834	0	0.0754209	0.06828487	0.06769248	0.05444148	0.05858849	0.06378661	0.07339554	0.09432637	0.04868945	0	0.05837391	0	0.06230484	0.06301551	0.03699429	0.07030188	0.09419844	0.07496662	0.04270079	0.05886743	0.07297947	0.05497003	0.06505727	0.05316236
112	0	0	0	0	0	0	0	0	0	0	0	0	0	0	0	0	0	0	0	0	0	0	0	0	0	0	0	0	0	0	0	0	0	0	0	0	0	0	0	0	0	0	0	0	0	0	0	0	0
113	0.05055335	0.0446114	0.05380447	0	0.05639053	0.04584922	0.05351482	0.03327193	0	0.05965375	0	0.05422593	0	0.05474746	0.05727004	0.04298032	0.05060462	0.06605846	0	0	0.03670068	0.04894302	0.04719454	0.03380745	0	0.0614086	0.05326395	0.06760525	0.0507479	0.05358423	0.05496405	0.05251542	0.0729168	0.03943114	0	0.04577683	0	0.04326347	0.05244365	0.02942869	0.06744376	0.07314533	0.06566999	0.0425308	0.03997977	0.06710853	0.04436179	0.05351029	0.04938133
114	0.04687421	0.04242969	0.05039265	0	0.05431984	0.04909979	0.04887145	0.03825336	0	0.07185563	0	0.06677572	0	0.06545124	0.06633176	0.04662941	0.05583084	0.06710976	0	0	0.04142072	0.04796224	0.04359918	0.04486662	0	0.06819052	0.07222722	0.06986447	0.04741377	0.0488248	0.05812236	0.07033676	0.07798349	0.04569422	0	0.05205017	0	0.05543527	0.05643398	0.03665027	0.05700807	0.0752016	0.06883362	0.04053931	0.04460661	0.0600545	0.04582738	0.05456702	0.046027
115	0.05240822	0.04896251	0.05064721	0	0.06284052	0.04544052	0.05545161	0.03781234	0	0.06125027	0	0.05855558	0	0.03430572	0.0642152	0.0488426	0.06052859	0.06535555	0	0	0.04227167	0.04964977	0.04765545	0.03708834	0	0.06741505	0.06610865	0.05668664	0.05014701	0.0500554	0.04858433	0.06376468	0.08082445	0.04127032	0	0.05262951	0	0.04869945	0.05345146	0.03059763	0.06512724	0.0805012	0.06706984	0.0366926	0.05177406	0.0558652	0.04741441	0.05809296	0.05031714
116	0.04161658	0.03761069	0.0444856	0	0.04540135	0.03986197	0.04831426	0.0262016	0	0.06105726	0	0.05344107	0	0.04981223	0.04992583	0.03153666	0.05128486	0.06285407	0	0	0.03909114	0.04386045	0.04323494	0.02968146	0	0.06821145	0.05245864	0.05677582	0.04199334	0.04629965	0.03903974	0.05266506	0.06366102	0.03997357	0	0.04166445	0	0.04473235	0.04644954	0.02111385	0.0512395	0.07716809	0.06807855	0.03755268	0.04089506	0.04966685	0.03243181	0.04437804	0.04318703
117	0.05050202	0.04348561	0.0434693	0	0.05154185	0.03907402	0.05524885	0.0354204	0	0.05979975	0	0.06317821	0	0.05718255	0.05888111	0.03621623	0.05664183	0.07153997	0	0	0.04666061	0.05273912	0.04665282	0.03085085	0	0.06186638	0.05824974	0.05642227	0.05056858	0.05510096	0.04669666	0.066927	0.07806621	0.04502877	0	0.04906512	0	0.05213286	0.04995983	0.03069529	0.0557328	0.07251995	0.06643993	0.03657898	0.04382432	0.04740261	0.04007981	0.05127935	0.04628351
118	0.05141479	0.04787198	0.04431625	0	0.05154543	0.04884608	0.06207488	0.03249955	0	0.0520422	0	0.063699	0	0.05128539	0.05665979	0.04670765	0.0566985	0.06646998	0	0	0.04255407	0.05657214	0.04646707	0.04129456	0	0.07261066	0.0649474	0.06406831	0.0454337	0.05859697	0.05708238	0.05739591	0.07569288	0.04324794	0	0.04906921	0	0.04728446	0.05297216	0.03097852	0.06553605	0.07591962	0.06145141	0.05012022	0.04816707	0.05839854	0.04374768	0.05444482	0.05005073
119	0.06133977	0.06135868	0.06527138	0	0.07163397	0.05949851	0.07720792	0.04807557	0	0.07094982	0	0.07530911	0	0.05336055	0.07358688	0.06273902	0.0788663	0.07850709	0	0	0.05836322	0.07126249	0.06412037	0.04240676	0	0.08013694	0.0799442	0.07009292	0.0630244	0.05809946	0.07334422	0.07730671	0.09261983	0.0583236	0	0.06952979	0	0.05336239	0.05686892	0.04702024	0.07445876	0.08410656	0.06732594	0.05084144	0.06058219	0.07364774	0.05506176	0.06843457	0.06651814
120	0.04426302	0.04078866	0.04331848	0	0.0604991	0.0530519	0.05045954	0.04472853	0	0.0638418	0	0.07020463	0	0.05426279	0.06428817	0.04319333	0.05829134	0.06535309	0	0	0.03731524	0.0529828	0.04094916	0.04316629	0	0.06235794	0.0746582	0.06609018	0.05075414	0.06325473	0.05751403	0.07188922	0.07539733	0.05213138	0	0.04978049	0	0.05237983	0.05613525	0.03934541	0.06774126	0.06450717	0.05833882	0.041193	0.03421565	0.04354178	0.04005619	0.04660464	0.04544165
121	0	0	0	0	0	0	0	0	0	0	0	0	0	0	0	0	0	0	0	0	0	0	0	0	0	0	0	0	0	0	0	0	0	0	0	0	0	0	0	0	0	0	0	0	0	0	0	0	0
122	0.04562396	0.03296638	0.05046712	0	0.05418336	0.04724224	0.04467476	0.03965039	0	0.06236534	0	0.05137092	0	0.05686777	0.05924116	0.03805242	0.04609497	0.06842425	0	0	0.03616729	0.04671071	0.03821246	0.03205331	0	0.05943468	0.06730518	0.05838837	0.05255642	0.05221737	0.03892688	0.06520743	0.06821935	0.04762071	0	0.04366842	0	0.04755052	0.05235012	0.03074142	0.05646913	0.06359301	0.05436369	0.03624716	0.03560391	0.04946727	0.04167853	0.04332776	0.03783265
123	0.0320735	0.02636306	0.0355479	0	0.04603599	0.03880802	0.04091197	0.02860865	0	0.06085598	0	0.05290095	0	0.05317509	0.05404473	0.02390822	0.04427815	0.05635504	0	0	0.02799769	0.03734088	0.0346215	0.03517036	0	0.06217972	0.06109733	0.06048535	0.04184703	0.04148695	0.05027467	0.05848512	0.06354881	0.03717743	0	0.03644355	0	0.04263488	0.04064283	0.02446116	0.05088388	0.05723269	0.04852113	0.03100347	0.03253317	0.05216649	0.02758666	0.04409099	0.0350573
124	0.05342269	0.0545134	0.05981485	0	0.06420583	0.05442497	0.06441976	0.04267463	0	0.07475934	0	0.07280156	0	0.06174896	0.06700246	0.04724784	0.06472335	0.07446287	0	0	0.05021297	0.06208309	0.05950795	0.04836666	0	0.07207009	0.07131464	0.07574897	0.06254484	0.06028671	0.06529797	0.06870879	0.08559967	0.05300918	0	0.05191744	0	0.05434585	0.05634043	0.03972791	0.07602553	0.07882798	0.06902593	0.05104347	0.0577672	0.07101688	0.05880911	0.06704514	0.05809205
125	0.03875157	0.03053575	0.03527685	0	0.04346976	0.03694617	0.0459376	0.0266424	0	0.05427214	0	0.05188436	0	0.04656735	0.04003061	0.03004264	0.04721805	0.0561176	0	0	0.03400424	0.04203464	0.03155251	0.02968644	0	0.0610238	0.05565515	0.05820687	0.0334468	0.05039635	0.04181319	0.0520997	0.06328662	0.03939439	0	0.03673751	0	0.03775039	0.04526563	0.0252612	0.05674277	0.06943876	0.05255723	0.03418263	0.03304158	0.04824968	0.03605816	0.04317628	0.02722384
126	0.06552826	0.05449237	0.05902162	0	0.07417698	0.05806052	0.07095351	0.04883001	0	0.08090223	0	0.07623649	0	0.06767936	0.06659593	0.05791869	0.06278115	0.07419059	0	0	0.05631952	0.06455585	0.05963227	0.04761007	0	0.07638358	0.07357115	0.07284764	0.06665531	0.0625201	0.06991507	0.07025178	0.09128564	0.05642162	0	0.06446537	0	0.05889172	0.06148652	0.0433606	0.07763237	0.08491364	0.08248482	0.05805531	0.06614961	0.07507232	0.05031175	0.06238483	0.06306156
127	0.04074196	0.03624129	0.04461184	0	0.03940483	0.03586306	0.04521735	0.02477103	0	0.05429024	0	0.0499336	0	0.04342972	0.04186698	0.03274293	0.04796826	0.05816075	0	0	0.03538688	0.04353715	0.03801991	0.03018206	0	0.06059984	0.04840393	0.05175821	0.03528337	0.03907609	0.04471776	0.05025417	0.07272828	0.0319133	0	0.04329892	0	0.03706201	0.03712903	0.00712966	0.05049211	0.07558858	0.06207207	0.02749897	0.04115359	0.04160901	0.0364621	0.04474001	0.03953514
128	0	0	0	0	0	0	0	0	0	0	0	0	0	0	0	0	0	0	0	0	0	0	0	0	0	0	0	0	0	0	0	0	0	0	0	0	0	0	0	0	0	0	0	0	0	0	0	0	0
129	0.05000955	0.04275548	0.06001849	0	0.06431858	0.06168242	0.06351051	0.0507266	0	0.07655182	0	0.07473237	0	0.06759704	0.05853392	0.05194479	0.06186223	0.07806826	0	0	0.03971703	0.06106254	0.05270662	0.04736234	0	0.06143837	0.07566852	0.06638238	0.06579527	0.06601442	0.07060416	0.07183058	0.08035029	0.05564075	0	0.05447225	0	0.05061607	0.05737157	0.04754442	0.07454244	0.06959717	0.06238727	0.05187672	0.05190169	0.06710576	0.05641991	0.04994179	0.0488299
130	0.09390767	0.08918543	0.10476002	0	0.10057966	0.11051344	0.10508096	0.09400292	0	0.12457244	0	0.11555434	0	0.11716896	0.11873818	0.08856797	0.10377552	0.12432913	0	0	0.0877023	0.10218899	0.09178398	0.09660433	0	0.10848152	0.12841289	0.11100191	0.10100343	0.09756928	0.10877876	0.12307322	0.14826623	0.10113273	0	0.09137174	0	0.10047136	0.10827319	0.08515675	0.11364054	0.11573125	0.10888934	0.09383959	0.0931352	0.11629902	0.09234358	0.10086991	0.09686603
131	0.04252945	0.02941826	0.04307149	0	0.055653	0.03904513	0.0455441	0.02891906	0	0.05765394	0	0.05621173	0	0.05716579	0.05593594	0.02967051	0.04875488	0.06040367	0	0	0.03086658	0.04165257	0.03711388	0.0276972	0	0.05227428	0.05334216	0.05762055	0.045964	0.0416194	0.05269872	0.05295548	0.07304324	0.03665069	0	0.03435176	0	0.04137874	0.04410699	0.02786412	0.0596937	0.06707149	0.05630389	0.02283769	0.03883642	0.05417423	0.03436822	0.04564175	0.04130229
132	0.04044316	0.04587042	0.04602539	0	0.05462587	0.04741814	0.0515188	0.03601237	0	0.05110222	0	0.06024033	0	0.04388929	0.05588881	0.04478208	0.05410301	0.05917134	0	0	0.04140327	0.04894459	0.04144309	0.0327311	0	0.06229376	0.05703984	0.06312987	0.0450834	0.04780788	0.0479523	0.05996266	0.07511709	0.03896027	0	0.04641941	0	0.04030491	0.04476602	0.02598681	0.05893934	0.0753884	0.06280486	0.03900883	0.04369023	0.05802032	0.03736768	0.03936875	0.04778313
133	0.0691837	0.06491475	0.07101531	0	0.07878683	0.06477021	0.07586585	0.05342147	0	0.08152176	0	0.07241617	0	0.07014328	0.07740945	0.06897688	0.0847055	0.07746102	0	0	0.06812607	0.06867732	0.06462056	0.04662436	0	0.08142682	0.07299157	0.08012041	0.07046493	0.07123681	0.06817885	0.07180691	0.09889227	0.0635221	0	0.07108659	0	0.05673395	0.06410662	0.04866434	0.08719203	0.10792673	0.09151064	0.06538602	0.07267857	0.08421803	0.06456868	0.06724032	0.06048382
134	0.09524135	0.09107786	0.08967726	0	0.10011039	0.10398555	0.09987066	0.08102479	0	0.09656108	0	0.10058314	0	0.09420392	0.10100696	0.08692715	0.10798496	0.11235999	0	0	0.0909504	0.09715042	0.09743497	0.07285499	0	0.11889269	0.09961974	0.10974753	0.08708765	0.08715768	0.10885851	0.10884084	0.12592426	0.08775427	0	0.09716973	0	0.08724734	0.09254174	0.07891323	0.1127173	0.1099205	0.10777987	0.09800854	0.0950154	0.11584907	0.08171995	0.10171799	0.09764144
135	0.0659108	0.05884579	0.06814802	0	0.07414702	0.07030972	0.06723498	0.0561961	0	0.07524956	0	0.07864324	0	0.07891998	0.0604576	0.0544462	0.07935875	0.092945	0	0	0.05815932	0.06917008	0.0695486	0.0381664	0	0.09164659	0.07867232	0.07701593	0.06162014	0.06707729	0.07443486	0.07079383	0.09335724	0.05070262	0	0.06632762	0	0.06641566	0.06424213	0.0496629	0.08033151	0.09110788	0.08618808	0.05977348	0.06016781	0.08026828	0.05715624	0.06934228	0.06343206
136	0.04675899	0.0435631	0.04508795	0	0.05023857	0.04147027	0.05301841	0.03791472	0	0.05566654	0	0.05713356	0	0.05402928	0.05047572	0.04513222	0.06162711	0.06726397	0	0	0.04041048	0.05032415	0.043333	0.03467763	0	0.06432564	0.0639276	0.06479913	0.05102781	0.06099597	0.04990504	0.06163607	0.07978454	0.03915514	0	0.04992366	0	0.04234116	0.04219709	0.03125462	0.06624718	0.07595752	0.06306902	0.03984355	0.04501976	0.06537336	0.03775482	0.05482489	0.04329555
137	0.04275926	0.03409119	0.05141565	0	0.05876364	0.05455467	0.0584267	0.04333064	0	0.07098382	0	0.05862482	0	0.05911633	0.05681008	0.0469187	0.05460721	0.07391758	0	0	0.03463935	0.05802565	0.04389021	0.04373923	0	0.05765209	0.07182392	0.06263368	0.05696285	0.06339869	0.05264185	0.0689053	0.06926002	0.04479159	0	0.04982595	0	0.05218228	0.05370148	0.03966963	0.06267131	0.06587463	0.05769203	0.04441738	0.04813783	0.05324817	0.04578175	0.04464669	0.03701441
138	0.05418837	0.04953683	0.04917187	0	0.06408125	0.05261227	0.06213144	0.03919452	0	0.06827826	0	0.07010504	0	0.0601476	0.06762458	0.05631603	0.07022282	0.07176878	0	0	0.05147471	0.05871197	0.05520373	0.04095039	0	0.07574203	0.06028617	0.06151851	0.05354281	0.0618495	0.05936608	0.06150453	0.08602743	0.04551985	0	0.05971799	0	0.05126103	0.05682824	0.03745224	0.06757578	0.08610884	0.07971237	0.04866262	0.05242534	0.06625382	0.05190893	0.05586041	0.05666274
139	0.05024611	0.04114421	0.05091084	0	0.06276353	0.05235225	0.06183267	0.04854164	0	0.06190224	0	0.06799568	0	0.06365511	0.06786878	0.04487883	0.06062081	0.07578152	0	0	0.03964121	0.05829691	0.04505158	0.04265941	0	0.06832623	0.06945659	0.06520239	0.05620688	0.05514314	0.05572611	0.06510923	0.07590321	0.04487138	0	0.04900704	0	0.052805	0.0579325	0.04061974	0.07210155	0.07111538	0.06128558	0.03196857	0.04687	0.06638166	0.05040402	0.05338713	0.04561685
140	0.04646689	0.03999302	0.04522495	0	0.0587873	0.04915104	0.04807636	0.03766908	0	0.0710219	0	0.05877953	0	0.05760251	0.05499031	0.03546057	0.04794057	0.06460685	0	0	0.03135797	0.04560476	0.0402742	0.04053671	0	0.06933015	0.06955375	0.07159766	0.05217491	0.05495539	0.05615367	0.06745016	0.07629367	0.04747535	0	0.04165077	0	0.04171612	0.05156084	0.02970109	0.05939052	0.07861411	0.06137211	0.03779732	0.04293843	0.0504486	0.04042897	0.04947262	0.04339845
141	0.03924844	0.02911584	0.04173686	0	0.05414011	0.04215156	0.04472875	0.03118928	0	0.0669282	0	0.05469731	0	0.05367011	0.05695081	0.03422963	0.05083343	0.06268942	0	0	0.02856053	0.04484178	0.036264	0.03874304	0	0.05838954	0.06265776	0.06265461	0.05032996	0.04969618	0.04506257	0.06085708	0.06622288	0.04139653	0	0.03377368	0	0.04241332	0.04522757	0.0261285	0.05478302	0.06541951	0.05241825	0.03087692	0.03956264	0.05342357	0.03970623	0.04110773	0.03931223
142	0.04249971	0.0298222	0.05257642	0	0.0554802	0.04497736	0.0415778	0.04223391	0	0.0602256	0	0.05042042	0	0.0593302	0.05813398	0.03758844	0.05112398	0.07445964	0	0	0.03640834	0.0408472	0.03407127	0.03340799	0	0.05773875	0.06389306	0.05574822	0.05247057	0.04205846	0.05019633	0.06313045	0.06228966	0.03877655	0	0.03914683	0	0.04557217	0.05293195	0.03410105	0.05969483	0.06427403	0.05286415	0.0369604	0.03876266	0.05322845	0.0355249	0.03913012	0.03446739
143	0.06533957	0.05281223	0.05927179	0	0.07141982	0.05115542	0.06740893	0.04516424	0	0.0609303	0	0.06874361	0	0.06330872	0.06307129	0.0578371	0.06540758	0.06765519	0	0	0.05637179	0.06490248	0.05214711	0.03464096	0	0.08180273	0.07120237	0.06002744	0.05752347	0.06097132	0.0524273	0.07363394	0.08711188	0.05040599	0	0.05648057	0	0.05278535	0.06062368	0.03715554	0.06691582	0.08402368	0.07352281	0.04936537	0.05727504	0.07392906	0.0526641	0.05909667	0.05730382
144	0.03698379	0.03511728	0.03878543	0	0.04117042	0.04371042	0.04575423	0.03604211	0	0.06705616	0	0.05114274	0	0.04990437	0.05750214	0.03382289	0.05138955	0.06908823	0	0	0.03457821	0.03869698	0.04252089	0.04101195	0	0.05918906	0.06547801	0.06231956	0.04330349	0.05033029	0.04758259	0.0585824	0.07300436	0.04356224	0	0.04146284	0	0.04230926	0.04492923	0.03080977	0.05970957	0.06663963	0.04749896	0.03416225	0.03770886	0.0510024	0.03043344	0.04769455	0.03817246
145	0	0	0	0	0	0	0	0	0	0	0	0	0	0	0	0	0	0	0	0	0	0	0	0	0	0	0	0	0	0	0	0	0	0	0	0	0	0	0	0	0	0	0	0	0	0	0	0	0
146	0.04473751	0.03924798	0.04678407	0	0.05984793	0.05033732	0.05002828	0.0434828	0	0.06728503	0	0.06735744	0	0.06045065	0.06405256	0.03912825	0.05363629	0.0713546	0	0	0.03863928	0.04625822	0.04623001	0.04360286	0	0.07261865	0.07164589	0.0747992	0.05308709	0.05805759	0.06169207	0.06943287	0.07343382	0.04812908	0	0.04705964	0	0.03800542	0.04983518	0.03653685	0.06544525	0.05941456	0.05388917	0.04319147	0.04261968	0.05988792	0.03901273	0.04929287	0.04608009
147	0.03944463	0.03666342	0.04223083	0	0.04335818	0.03765341	0.04840038	0.02425174	0	0.0504548	0	0.05404744	0	0.04213012	0.04961981	0.0349428	0.05169888	0.05407626	0	0	0.03577636	0.04450417	0.04096624	0.02942136	0	0.05659306	0.04310523	0.05702865	0.0371408	0.04502876	0.04779326	0.04607749	0.07204687	0.02186	0	0.04113675	0	0.03360213	0.03720187	0.01783337	0.05434338	0.07344809	0.05914602	0.03396099	0.04148889	0.05658552	0.03668725	0.04885452	0.03845808
148	0.03371412	0.02948482	0.03803489	0	0.03581767	0.02974167	0.04586145	0.01969684	0	0.05043022	0	0.04565668	0	0.03584467	0.0394302	0.02919983	0.03553178	0.05288291	0	0	0.0283245	0.04106215	0.03847527	0.02624938	0	0.05223845	0.04763027	0.0497456	0.03195862	0.03856708	0.03663479	0.04351157	0.0637587	0.02927143	0	0.03884691	0	0.03290185	0.03646443	0.01391834	0.04983604	0.06596239	0.05550527	0.03104322	0.03177637	0.04441802	0.03034229	0.0375356	0.03264106
149	0.05406303	0.05011795	0.05456911	0	0.05610709	0.04289896	0.05392125	0.03566268	0	0.06015767	0	0.05770923	0	0.04720221	0.05018269	0.0449233	0.05423024	0.0717979	0	0	0.0416272	0.05160224	0.04737787	0.03551776	0	0.07326734	0.06281954	0.0554523	0.03456659	0.05431828	0.05298657	0.06180614	0.08202969	0.03606676	0	0.04470932	0	0.0462832	0.05521371	0.02766574	0.06164284	0.08039964	0.06883452	0.04171507	0.04743319	0.06293504	0.04554663	0.05000771	0.04830813
150	0.04142306	0.04065316	0.04329959	0	0.0416604	0.04218076	0.04828158	0.03054048	0	0.05707288	0	0.06001976	0	0.04334385	0.05620156	0.03760592	0.0418488	0.06282311	0	0	0.03441894	0.04941205	0.04253771	0.03619486	0	0.05899344	0.06731584	0.05948184	0.04491693	0.05409862	0.05116152	0.05683388	0.06728353	0.04198938	0	0.04069589	0	0.03985814	0.04446172	0.02516234	0.05886658	0.06943822	0.05624329	0.04255235	0.03804742	0.05178351	0.03781643	0.04529018	0.04270215
151	0	0	0	0	0	0	0	0	0	0	0	0	0	0	0	0	0	0	0	0	0	0	0	0	0	0	0	0	0	0	0	0	0	0	0	0	0	0	0	0	0	0	0	0	0	0	0	0	0
152	0.06313097	0.05057973	0.06194799	0	0.06995139	0.05490951	0.07124342	0.04586298	0	0.06399259	0	0.07101383	0	0.06267798	0.06352059	0.05330769	0.06562748	0.07277192	0	0	0.04974438	0.06896632	0.05871396	0.03678124	0	0.07709666	0.07134186	0.06163325	0.06038848	0.04921593	0.05855148	0.071489	0.08704779	0.04852109	0	0.06210531	0	0.04252422	0.05346105	0.03828045	0.07172	0.08991303	0.07007514	0.04715336	0.05968732	0.0748593	0.04444742	0.0633186	0.0561175
153	0.04895261	0.04864073	0.05072556	0	0.05822079	0.04824725	0.06386847	0.03643443	0	0.06376668	0	0.05540349	0	0.05528442	0.06114493	0.04863221	0.05248891	0.0673577	0	0	0.04377601	0.0595711	0.05404145	0.03925736	0	0.077443	0.06765985	0.07056162	0.04511165	0.05866224	0.05385572	0.06243514	0.07681248	0.04397235	0	0.05680156	0	0.05004179	0.05579953	0.03256742	0.06416914	0.08394425	0.07331271	0.04659543	0.04994254	0.06412602	0.04280983	0.05472267	0.04960213
154	0.03825658	0.04049572	0.0423076	0	0.05473056	0.04134712	0.04685292	0.03096473	0	0.06855121	0	0.06201481	0	0.05881011	0.05607742	0.03492876	0.04907949	0.06550393	0	0	0.0342481	0.04479874	0.0431231	0.041118	0	0.06746152	0.06572958	0.06794891	0.043778	0.05532122	0.05623418	0.0637599	0.07637196	0.04723234	0	0.04367961	0	0.0489618	0.04255951	0.02983508	0.0595293	0.07042497	0.05744427	0.03986063	0.04307969	0.05090186	0.04006859	0.05020249	0.03797619
155	0.03709069	0.03939453	0.03884529	0	0.05610396	0.03954545	0.04686078	0.0351571	0	0.06074262	0	0.06451625	0	0.05846271	0.05957512	0.03400889	0.05170345	0.06414117	0	0	0.03316337	0.04506262	0.04049628	0.04429349	0	0.06923265	0.06277107	0.07102716	0.03553289	0.0505503	0.05740666	0.06552586	0.07653499	0.03976547	0	0.04241531	0	0.05047215	0.04643429	0.03126449	0.05732846	0.06990744	0.05616634	0.03508208	0.04315016	0.05171224	0.03327716	0.05152805	0.03684012
156	0.0513049	0.04922736	0.05470349	0	0.06762927	0.05832416	0.06252027	0.04966709	0	0.06592263	0	0.07253024	0	0.0692321	0.07025649	0.04931072	0.05371282	0.07706449	0	0	0.05135326	0.05983465	0.05300641	0.05162468	0	0.07132343	0.08442994	0.08088496	0.05903333	0.06192704	0.06729397	0.07659348	0.08749192	0.05068072	0	0.05907464	0	0.05900184	0.06047728	0.04624982	0.07070779	0.08486903	0.06455849	0.05035591	0.05870564	0.06884134	0.05292295	0.06919704	0.05612001
157	0.04438684	0.04145618	0.05116866	0	0.05303654	0.048702	0.05468739	0.03303645	0	0.05818382	0	0.05653711	0	0.05184661	0.05137936	0.04279532	0.05445141	0.06401205	0	0	0.0389203	0.05083752	0.04977995	0.03348556	0	0.07183346	0.05915717	0.06030223	0.04337473	0.04515936	0.05866686	0.0607633	0.08238731	0.04092048	0	0.05027452	0	0.04480418	0.045743	0.02743638	0.06038032	0.07565658	0.06352887	0.04081388	0.04931846	0.06234351	0.04179239	0.05098965	0.04613479
158	0.06723638	0.05574053	0.06635905	0	0.06822789	0.05563527	0.07140038	0.05051363	0	0.06600767	0	0.06920154	0	0.07133484	0.0592183	0.05617446	0.07903805	0.08242239	0	0	0.06080886	0.06262257	0.0643052	0.0459645	0	0.08288134	0.07281249	0.07623803	0.06885749	0.0688979	0.06790998	0.07620895	0.08237449	0.0499476	0	0.06421087	0	0.05845296	0.05908177	0.04543198	0.07564353	0.09531368	0.07536478	0.06058688	0.06936794	0.0801814	0.05583012	0.07206396	0.06184555
159	0.03537528	0.03324749	0.04379124	0	0.05195934	0.04463823	0.03730303	0.03635251	0	0.06892712	0	0.05953279	0	0.05632283	0.06203631	0.03677349	0.04448467	0.071783	0	0	0.03078358	0.03504957	0.02965615	0.0402763	0	0.0658679	0.06545474	0.06052557	0.04650736	0.05149309	0.0386913	0.063503	0.06415061	0.04340301	0	0.03420742	0	0.04812134	0.05268311	0.03091013	0.04949118	0.06178143	0.05065863	0.03629094	0.03552428	0.04539518	0.03343765	0.0386198	0.0316396
160	0	0	0	0	0	0	0	0	0	0	0	0	0	0	0	0	0	0	0	0	0	0	0	0	0	0	0	0	0	0	0	0	0	0	0	0	0	0	0	0	0	0	0	0	0	0	0	0	0
161	0.07291213	0.063127	0.0693818	0	0.07862448	0.06089873	0.07296138	0.05449544	0	0.0764737	0	0.08162849	0	0.07832275	0.0637157	0.06340082	0.08258661	0.08563969	0	0	0.06625382	0.06595421	0.05149068	0.05252078	0	0.08495036	0.07080498	0.06439111	0.06420557	0.07366247	0.07688988	0.07727453	0.1043012	0.05849207	0	0.06110785	0	0.07115362	0.06699134	0.04907224	0.08902438	0.09936932	0.08548747	0.06281098	0.07165848	0.08352325	0.06502754	0.07266163	0.06165432
162	0.04139477	0.03541677	0.044696	0	0.05086832	0.03461409	0.04880929	0.0307733	0	0.06277887	0	0.05930101	0	0.0563835	0.05612635	0.03847246	0.05189772	0.06665152	0	0	0.03727156	0.04390747	0.03991198	0.032546	0	0.06331622	0.06095317	0.0507223	0.04672909	0.04211203	0.05488957	0.05202152	0.07602682	0.03934858	0	0.03981497	0	0.04733095	0.04485865	0.02847768	0.0586342	0.06936667	0.05504176	0.03485472	0.04321843	0.05028884	0.03551929	0.05028849	0.03966379
163	0.03678663	0.03350121	0.02910361	0	0.04346695	0.03815051	0.04284011	0.03113847	0	0.05524347	0	0.05594236	0	0.05143571	0.04855036	0.02713285	0.04680207	0.05867678	0	0	0.03115391	0.0397988	0.03391316	0.03144562	0	0.05402082	0.05273802	0.05554156	0.04075721	0.03968803	0.05241457	0.0495246	0.06953861	0.03411764	0	0.02618251	0	0.04075739	0.03375542	0.02447299	0.05844035	0.06093	0.04499025	0.02887907	0.03527596	0.04790577	0.03046506	0.04865393	0.03357025
164	0.04727872	0.04284406	0.05363494	0	0.06543345	0.04715039	0.05657283	0.04853406	0	0.07489323	0	0.06060408	0	0.06279321	0.06185659	0.04239435	0.05399808	0.07436017	0	0	0.04687121	0.05269559	0.0413578	0.03384182	0	0.07025614	0.06173665	0.07127582	0.05272862	0.06386913	0.05111804	0.0603971	0.07626101	0.05410091	0	0.0465149	0	0.0526244	0.05463999	0.0419003	0.06292192	0.07422885	0.06789153	0.04695561	0.04874172	0.0654224	0.04594854	0.06049509	0.04407103
165	0.05981975	0.05806245	0.06110151	0	0.06386817	0.05169246	0.07294009	0.04588028	0	0.06998281	0	0.07334586	0	0.06546475	0.05865225	0.05794086	0.06429094	0.08398488	0	0	0.05214274	0.06482323	0.06050002	0.04766699	0	0.07281325	0.06960314	0.07665482	0.05909528	0.06977548	0.05805439	0.06842893	0.08889906	0.05677932	0	0.05920388	0	0.04819666	0.05079897	0.04532867	0.07559474	0.08441993	0.07450989	0.05435136	0.06110043	0.06912717	0.05197384	0.06036172	0.05371566
166	0.03160824	0.02659342	0.03156604	0	0.04534815	0.03855586	0.035318	0.03169377	0	0.04868349	0	0.05277313	0	0.04657552	0.04908946	0.02425598	0.04643992	0.06096296	0	0	0.02425661	0.03476124	0.02975184	0.03063178	0	0.05237468	0.05973819	0.05420036	0.0400245	0.0402775	0.04380807	0.06196322	0.06765824	0.02644271	0	0.03042196	0	0.04269272	0.04397288	0.0237131	0.05215844	0.06173732	0.04508279	0.02321734	0.02969362	0.04872679	0.03365456	0.03388641	0.02759287
167	0.03357911	0.0259146	0.03176088	0	0.04109365	0.03857942	0.03110221	0.03065113	0	0.05833967	0	0.05344873	0	0.04880091	0.05164453	0.02589596	0.04455947	0.06230528	0	0	0.02363016	0.02789582	0.02495656	0.02962343	0	0.04983112	0.05547219	0.05595736	0.04057857	0.0410333	0.03773647	0.05536153	0.06735864	0.0333584	0	0.02613758	0	0.04265644	0.04184242	0.02396304	0.0503331	0.05557463	0.04334841	0.02487412	0.03255729	0.04428432	0.02815661	0.03518902	0.03184724
168	0.05605036	0.04125956	0.04400357	0	0.05850513	0.04189116	0.06091452	0.03746779	0	0.06041412	0	0.06227114	0	0.04964304	0.06549511	0.0463738	0.057378	0.07571461	0	0	0.03751384	0.05852452	0.04699287	0.04033568	0	0.05917899	0.06448479	0.06809981	0.04984243	0.05798155	0.04966238	0.06390216	0.07730424	0.04662108	0	0.04964834	0	0.04816904	0.04514211	0.03293519	0.06606164	0.07466708	0.05976111	0.04106848	0.04723593	0.0602718	0.04491726	0.05393433	0.05499775
169	0.06238558	0.06038709	0.06257424	0	0.06841092	0.05326688	0.06146151	0.05068251	0	0.06857048	0	0.07500057	0	0.06462416	0.05900935	0.05919952	0.06581925	0.07415653	0	0	0.05299867	0.05850888	0.05101202	0.03643008	0	0.06847034	0.07192781	0.0694646	0.06364449	0.06472531	0.06112064	0.06852761	0.08453047	0.05875314	0	0.04931284	0	0.05442271	0.05307731	0.04414765	0.07459672	0.07915454	0.06866651	0.06057199	0.06005719	0.06965647	0.05137628	0.05574263	0.05752921
170	0.04469847	0.03752725	0.04368592	0	0.05419916	0.04296637	0.0531334	0.02662407	0	0.06014158	0	0.05796987	0	0.05332109	0.05688287	0.04452791	0.05857555	0.06293755	0	0	0.03683598	0.05110446	0.04656227	0.03702348	0	0.07043479	0.05213491	0.06196209	0.04566194	0.05508715	0.04728874	0.0535295	0.07731893	0.04051505	0	0.0440791	0	0.04254963	0.04249373	0.02536553	0.06105245	0.07877424	0.06796822	0.04371142	0.04903278	0.06179766	0.04488863	0.05017074	0.04219032
171	0.05849741	0.04874963	0.06570727	0	0.06778781	0.05500029	0.06810208	0.04775135	0	0.07295573	0	0.06455854	0	0.06306551	0.0662143	0.05923985	0.06811233	0.07549767	0	0	0.05443867	0.05739827	0.06076792	0.03234993	0	0.0678111	0.07099153	0.07455562	0.06537742	0.05915575	0.05969444	0.07134007	0.08240059	0.05448407	0	0.06454715	0	0.04756691	0.0578702	0.04173253	0.08220102	0.08948198	0.06872103	0.05387706	0.06249926	0.07488655	0.05436964	0.06006021	0.05972634
172	0.042557	0.03457095	0.0365752	0	0.04757022	0.03685898	0.04272228	0.03273872	0	0.06171865	0	0.06116351	0	0.05164564	0.05985347	0.03263109	0.04530195	0.06694273	0	0	0.03273294	0.03859365	0.03563241	0.03981531	0	0.05431618	0.05476774	0.06121164	0.0403418	0.04815565	0.05243736	0.05749481	0.07508972	0.04242298	0	0.0327988	0	0.04584342	0.04118374	0.02873136	0.05348275	0.06348897	0.04468905	0.03421691	0.04243288	0.05257544	0.02960606	0.0543945	0.03859289
173	0.05401717	0.05042418	0.04751449	0	0.06077061	0.05408768	0.05750942	0.04398258	0	0.06278145	0	0.07106626	0	0.06283699	0.07064894	0.04606817	0.06262779	0.07389484	0	0	0.04642195	0.05955818	0.05271881	0.04174492	0	0.06537346	0.06950215	0.06503097	0.05081343	0.0556523	0.06676058	0.07290853	0.0843411	0.04932277	0	0.05621633	0	0.05295058	0.05369547	0.03659284	0.066788	0.06934729	0.05850419	0.04279703	0.04544071	0.06101114	0.05172166	0.0628811	0.05559941
174	0.05028599	0.04641126	0.04949618	0	0.05160216	0.05217563	0.0538746	0.03325387	0	0.05736501	0	0.06632174	0	0.04769049	0.0533213	0.04526661	0.05089935	0.06834344	0	0	0.03704798	0.04976675	0.04502445	0.03554329	0	0.06763932	0.06824046	0.06564529	0.04946856	0.05611704	0.05505008	0.06555849	0.08011975	0.04767661	0	0.05322569	0	0.04779229	0.05163241	0.0331695	0.06398079	0.06916506	0.06215574	0.04886048	0.04113847	0.05647189	0.04131837	0.04099117	0.04664396
175	0.03183385	0.02782391	0.03652728	0	0.04349554	0.03403401	0.04417434	0.01710851	0	0.05351025	0	0.04484245	0	0.03761695	0.04774102	0.02785198	0.04338858	0.05691134	0	0	0.02907301	0.04176096	0.03435722	0.0247344	0	0.05671839	0.04171957	0.04730814	0.03388516	0.04580396	0.03402018	0.0460498	0.06877807	0.03182995	0	0.03983205	0	0.03795561	0.03310489	0.01139161	0.04519477	0.06809539	0.05687684	0.03002488	0.03748768	0.04709004	0.02877019	0.0392899	0.03855433
176	0.04621059	0.0379913	0.04492128	0	0.05376883	0.03971841	0.05876451	0.03205078	0	0.05257324	0	0.05068013	0	0.05243318	0.05216158	0.04649449	0.05584055	0.04933003	0	0	0.04237717	0.05526575	0.04577439	0.02587967	0	0.06144523	0.05744767	0.05465134	0.04357359	0.04687292	0.0470166	0.05146437	0.07377097	0.0373136	0	0.04562328	0	0.04054271	0.04423453	0.02716416	0.05789252	0.07485534	0.06386724	0.03656142	0.04584542	0.05856746	0.04071973	0.04676244	0.03921244
177	0.06305647	0.05510925	0.06057673	0	0.06715919	0.05899247	0.07421799	0.04578307	0	0.06894899	0	0.07040826	0	0.05233759	0.06587481	0.05923775	0.07370937	0.07687237	0	0	0.04699161	0.07033381	0.06183113	0.04831794	0	0.07923641	0.06411626	0.06605933	0.05951701	0.06852744	0.07116407	0.07223603	0.09219751	0.04984042	0	0.0596914	0	0.05434413	0.05619696	0.03931346	0.08190281	0.07817901	0.06949742	0.05698364	0.06334462	0.06693794	0.05930433	0.06413364	0.05539035
178	0.04869335	0.0427263	0.04931536	0	0.05653378	0.03782904	0.0480857	0.03813527	0	0.06766718	0	0.07060291	0	0.06176233	0.06085111	0.04220944	0.06190284	0.07324979	0	0	0.03919875	0.04328847	0.0474267	0.03938457	0	0.06187603	0.06214878	0.06291937	0.05177745	0.05420217	0.0556021	0.06775284	0.08794347	0.04350965	0	0.04686755	0	0.05591773	0.04989676	0.03398876	0.06310961	0.07240711	0.06538416	0.03750874	0.04816765	0.06220558	0.04879751	0.05017987	0.04177746
179	0.06492366	0.05562673	0.06518338	0	0.06206669	0.05819998	0.07405278	0.04772552	0	0.06430058	0	0.07244653	0	0.06621402	0.07069817	0.0648904	0.07292622	0.08256341	0	0	0.06047974	0.07162051	0.06170276	0.04019914	0	0.06988469	0.06265915	0.06652577	0.06769011	0.05840488	0.05545014	0.06525793	0.09381342	0.05889184	0	0.0491029	0	0.04934529	0.05211766	0.04014245	0.07094883	0.09329513	0.07646576	0.05462154	0.06563779	0.08454943	0.06045854	0.07224887	0.06328838
180	0	0	0	0	0	0	0	0	0	0	0	0	0	0	0	0	0	0	0	0	0	0	0	0	0	0	0	0	0	0	0	0	0	0	0	0	0	0	0	0	0	0	0	0	0	0	0	0	0
181	0.03017298	0.03430986	0.03937661	0	0.04994757	0.0473414	0.04665351	0.03684046	0	0.06322539	0	0.05956166	0	0.0511399	0.05612594	0.02980417	0.046374	0.06926785	0	0	0.03076524	0.04336749	0.03615688	0.03638086	0	0.05749594	0.06254214	0.05556176	0.04300367	0.0475645	0.04067939	0.06064903	0.07115794	0.03770381	0	0.0394706	0	0.04706181	0.04306122	0.02993818	0.05103413	0.05831663	0.05879715	0.03066028	0.03524721	0.04501029	0.0333185	0.04136921	0.03859626
182	0.0431963	0.04118121	0.03551966	0	0.0595284	0.04579671	0.04963755	0.03931337	0	0.06262347	0	0.05808905	0	0.05533819	0.05592307	0.03650591	0.05726327	0.06801394	0	0	0.03904632	0.04562806	0.0408323	0.03776914	0	0.05950044	0.06082221	0.06756476	0.04641289	0.05761117	0.05802453	0.06698398	0.08245029	0.04482389	0	0.04399863	0	0.05464385	0.05648588	0.0363999	0.06519961	0.08331828	0.05842823	0.03834436	0.04942657	0.05682889	0.04321354	0.04645349	0.04798412
183	0.05410197	0.04459414	0.04421032	0	0.05695153	0.04162255	0.0505682	0.03417737	0	0.05516038	0	0.05689242	0	0.05406142	0.04999773	0.03798805	0.05536605	0.06919363	0	0	0.04752375	0.04675855	0.03950923	0.02962874	0	0.0738564	0.06578723	0.05116977	0.03890151	0.05005967	0.04781663	0.06611911	0.07473752	0.03712223	0	0.04469817	0	0.04855505	0.05076543	0.02786192	0.06049265	0.08058225	0.06540313	0.03808166	0.04589328	0.06384026	0.04417785	0.05136215	0.04066367
184	0.02723629	0.02091297	0.02343067	0	0.0315496	0.02649857	0.03435137	0.01120752	0	0.04592633	0	0.04188976	0	0.03960719	0.03471738	0.02101105	0.03477948	0.04639156	0	0	0.02180078	0.02699055	0.02386814	0.02273167	0	0.04701834	0.04386175	0.04635238	0.02983715	0.03555096	0.0379198	0.03920837	0.06063429	0.024606	0	0.02148982	0	0.03256072	0.03063847	0.01230095	0.03846745	0.05658651	0.03678901	0.02275193	0.02896225	0.03764722	0.02285859	0.03536211	0.02722734
185	0.04091611	0.03502313	0.03810381	0	0.05190264	0.04098591	0.04457499	0.02580365	0	0.06141116	0	0.05398189	0	0.04770401	0.05123371	0.03204197	0.04438348	0.06105508	0	0	0.02892482	0.03913617	0.03642566	0.03572971	0	0.06098543	0.06431342	0.05991201	0.04268288	0.04967843	0.05044797	0.05249294	0.07090155	0.03797811	0	0.03749911	0	0.04271032	0.04750301	0.02558213	0.05762413	0.06897791	0.05553102	0.03656861	0.03568846	0.05081069	0.0320576	0.04149019	0.03910852
186	0.02879226	0.0150007	0.03536776	0	0.04362388	0.03283362	0.03203002	0.02769201	0	0.05764355	0	0.04717237	0	0.04601165	0.03912115	0.02105291	0.046756	0.06533207	0	0	0.0211795	0.02857274	0.03147848	0.0235931	0	0.04547697	0.04893449	0.0538811	0.03605911	0.03957265	0.04038765	0.05330324	0.06134063	0.03212848	0	0.02974117	0	0.0414879	0.04280587	0.02260742	0.05058328	0.06054933	0.05100604	0.02273445	0.030624	0.0437702	0.02628704	0.03100044	0.03001122
187	0.05132506	0.04538159	0.05620944	0	0.05412937	0.05125151	0.06343885	0.03468084	0	0.05734271	0	0.06221957	0	0.04710232	0.0572079	0.04708929	0.06022465	0.07121342	0	0	0.04561599	0.06055314	0.05303988	0.02990443	0	0.06166201	0.05205746	0.06349614	0.04922574	0.05619522	0.04932376	0.05717437	0.07373649	0.04365254	0	0.04765157	0	0.04608327	0.05105348	0.03219674	0.06887602	0.07903249	0.06594025	0.04935204	0.0488058	0.06421123	0.05009425	0.05199444	0.04457474
188	0.0726566	0.07849988	0.08130872	0	0.07778959	0.08067863	0.08867259	0.06537249	0	0.09166479	0	0.08703473	0	0.07846572	0.08854178	0.07858567	0.08512053	0.09744722	0	0	0.07669793	0.08026834	0.08487906	0.06171454	0	0.09092685	0.08969458	0.09247608	0.07847696	0.0843875	0.07630836	0.08430934	0.10342012	0.0770588	0	0.07443579	0	0.07246191	0.07509131	0.05960588	0.08658699	0.10418757	0.0903384	0.07947632	0.07556503	0.08081957	0.07256928	0.08059818	0.07745386
189	0.0434437	0.02973682	0.04523254	0	0.05702828	0.04342224	0.04609541	0.03494912	0	0.06698777	0	0.0534959	0	0.05730722	0.05602607	0.03778005	0.05170855	0.06962977	0	0	0.03336482	0.04355097	0.04371592	0.03243514	0	0.0604625	0.0618411	0.05910534	0.0522119	0.0508029	0.05633132	0.055711	0.07157433	0.04346318	0	0.04395272	0	0.05333995	0.05473114	0.03197818	0.0626889	0.07284121	0.06403507	0.03715062	0.04673634	0.05679352	0.04125318	0.04314174	0.03963541
190	0.05976688	0.04690595	0.05756665	0	0.07033973	0.05276917	0.06731691	0.04526769	0	0.06367401	0	0.06831389	0	0.05912195	0.05286581	0.04578575	0.06083284	0.06011434	0	0	0.04552267	0.06321222	0.05769706	0.03502121	0	0.07245481	0.06462235	0.0731717	0.05381637	0.05556508	0.05918928	0.06468139	0.07617772	0.04800179	0	0.05902911	0	0.04419097	0.05763699	0.03824453	0.0723406	0.09143421	0.07564756	0.04826277	0.05942755	0.07691073	0.05009373	0.05035693	0.05331256
191	0.05902315	0.05145818	0.05896614	0	0.06311038	0.06014333	0.070031	0.04127015	0	0.07707198	0	0.06804784	0	0.06261127	0.0648104	0.05383523	0.06328697	0.07758684	0	0	0.05038071	0.06761734	0.05313752	0.04574235	0	0.06819557	0.0655107	0.06067433	0.05783096	0.0620889	0.05905599	0.06505997	0.09088793	0.05218872	0	0.05479939	0	0.05006435	0.05535542	0.03951961	0.07385989	0.08312433	0.07399776	0.04975052	0.0577141	0.0709975	0.05547906	0.06274113	0.04816301
192	0.05891645	0.05651513	0.06556396	0	0.07739869	0.06741655	0.06672617	0.05242501	0	0.07984879	0	0.08207546	0	0.07370165	0.07098771	0.05228771	0.07013068	0.09556011	0	0	0.05483267	0.06583105	0.06210308	0.05013167	0	0.08656976	0.07428407	0.0786278	0.06438825	0.0712639	0.06550424	0.08088766	0.09656893	0.0616902	0	0.06292834	0	0.06671766	0.07074033	0.05021609	0.07930233	0.08994675	0.07716188	0.05551051	0.06305618	0.07479649	0.05811586	0.064335	0.06090434
193	0.05849302	0.04951462	0.05792189	0	0.06575627	0.05575335	0.06800866	0.02831648	0	0.069154	0	0.06830453	0	0.06198218	0.0660098	0.05659435	0.06955103	0.07567411	0	0	0.05260186	0.06484288	0.05717687	0.04688276	0	0.07720088	0.06624548	0.06466643	0.05312495	0.06695816	0.06589756	0.0716238	0.08994814	0.05330883	0	0.06443314	0	0.05379618	0.05569607	0.03824877	0.07395221	0.08308022	0.07472062	0.05439145	0.06076297	0.07537336	0.05454341	0.05756544	0.04983015
194	0.0646836	0.05594949	0.06486835	0	0.06332902	0.06146058	0.07273276	0.05092818	0	0.0768259	0	0.08251478	0	0.0662717	0.06851394	0.05945057	0.07276473	0.07963527	0	0	0.05618473	0.06905668	0.0615049	0.04583335	0	0.08517672	0.06543685	0.06828889	0.06624012	0.07024521	0.06584956	0.0706135	0.09911459	0.0598392	0	0.05981443	0	0.05464645	0.06240004	0.04385144	0.07571955	0.0842839	0.07113965	0.05639294	0.0630285	0.08159718	0.05473676	0.06417246	0.0598544
195	0.05119221	0.04287274	0.04944712	0	0.05370326	0.04792289	0.06018604	0.03425917	0	0.06111217	0	0.05692596	0	0.05470639	0.05590856	0.04648781	0.0568771	0.05994071	0	0	0.04048236	0.05481503	0.04986613	0.03743374	0	0.05935409	0.06638512	0.06484127	0.04453638	0.05776239	0.05303709	0.0607031	0.08149483	0.04468213	0	0.04751432	0	0.04646791	0.04938078	0.0277845	0.06202707	0.08313168	0.06292548	0.04603894	0.0463771	0.06514413	0.04581157	0.055807	0.05051646
196	0.04111181	0.03284164	0.03653732	0	0.05282621	0.04853662	0.04818414	0.03714487	0	0.05769588	0	0.05445504	0	0.05395622	0.05578925	0.03356837	0.05308793	0.06420302	0	0	0.03293209	0.04159282	0.0423198	0.03444706	0	0.06555054	0.06120251	0.05996558	0.04297417	0.05225255	0.05232504	0.05922693	0.07180625	0.03552295	0	0.0426529	0	0.04364152	0.0460802	0.02924282	0.06268973	0.06948373	0.05659019	0.03420483	0.0375337	0.05536445	0.03637675	0.04571686	0.03883699
197	0.06718521	0.05243206	0.06691772	0	0.07759867	0.06275639	0.02855891	0.06078294	0	0.09467756	0	0.0791531	0	0.08134342	0.08198352	0.06145099	0.07181506	0.09060347	0	0	0.06076157	0.02848986	0.05721542	0.06013387	0	0.08322954	0.08923529	0.08242543	0.07929694	0.06830396	0.07945614	0.08894149	0.09567272	0.06237324	0	0.06388229	0	0.0718095	0.07137357	0.05280373	0.08858633	0.09656319	0.08421421	0.06356681	0.06901603	0.08129741	0.05781758	0.06541751	0.05963696
198	0.04029008	0.03495574	0.04242662	0	0.04610353	0.04632968	0.05086985	0.02747663	0	0.05368307	0	0.05736622	0	0.05371975	0.05948848	0.03950693	0.04337557	0.06387802	0	0	0.03246389	0.05014027	0.03895669	0.03879545	0	0.06102926	0.06692339	0.06017048	0.04613663	0.05351118	0.04605248	0.06733263	0.06300261	0.04331921	0	0.04256319	0	0.04675742	0.04481004	0.02949641	0.05343166	0.05889498	0.05353917	0.03555106	0.03047535	0.04539581	0.03824667	0.04127104	0.0358499
199	0.05377699	0.03855801	0.04850256	0	0.05982692	0.04730971	0.06289484	0.0102639	0	0.0609879	0	0.05857307	0	0.05823166	0.05850186	0.04917404	0.05976936	0.06167949	0	0	0.04366912	0.06278184	0.05175542	0.03781184	0	0.07337288	0.05274951	0.05781758	0.04961098	0.05587387	0.05638661	0.06256449	0.07973834	0.04849229	0	0.05742123	0	0.05262224	0.05565783	0.02925947	0.05818866	0.08180246	0.07174685	0.04099783	0.04886207	0.06548501	0.04622807	0.05408325	0.04865528
200	0	0	0	0	0	0	0	0	0	0	0	0	0	0	0	0	0	0	0	0	0	0	0	0	0	0	0	0	0	0	0	0	0	0	0	0	0	0	0	0	0	0	0	0	0	0	0	0	0
201	0.05465158	0.04309946	0.04952579	0	0.05833645	0.04312595	0.05783488	0.03994312	0	0.05905721	0	0.06107701	0	0.0541876	0.06466213	0.0458187	0.06234091	0.06963893	0	0	0.04336868	0.0554589	0.05046316	0.03475051	0	0.06628321	0.06141621	0.06833299	0.05338796	0.05918505	0.04416211	0.05982872	0.07792267	0.043455	0	0.0523128	0	0.04848389	0.04830591	0.03229133	0.06875062	0.07758834	0.05983214	0.0436585	0.04926077	0.0631901	0.0407786	0.04899408	0.04826125
202	0.05131958	0.04230362	0.0510899	0	0.05931843	0.05142146	0.04652288	0.04643229	0	0.07122931	0	0.06165792	0	0.06705044	0.06455631	0.04046201	0.05321465	0.08154541	0	0	0.03352099	0.04399934	0.04243361	0.04672285	0	0.06730052	0.0708844	0.0683302	0.05094436	0.05520644	0.0449579	0.0701062	0.07471728	0.05747214	0	0.04283762	0	0.05237899	0.0543844	0.03857826	0.06571736	0.06756543	0.06050891	0.04034826	0.03708596	0.05887867	0.0421021	0.03976051	0.03994646
203	0.04818089	0.05763896	0.05612215	0	0.0637397	0.0549382	0.06610219	0.04623471	0	0.07055631	0	0.07521397	0	0.05887077	0.06824789	0.05335435	0.06214994	0.07781084	0	0	0.0515001	0.06413474	0.05428392	0.03856143	0	0.07877441	0.07121625	0.06926333	0.04890156	0.06997973	0.05392321	0.06950403	0.08864726	0.05979721	0	0.05717842	0	0.05553659	0.05666899	0.04089114	0.07176904	0.07724615	0.07483112	0.05499308	0.04628012	0.06149493	0.05047813	0.05245019	0.05605161
204	0.06767425	0.05416201	0.05154818	0	0.07913339	0.06467752	0.0668234	0.05411894	0	0.08114352	0	0.08224176	0	0.07841525	0.08000301	0.05564865	0.07311214	0.08488628	0	0	0.05433329	0.06541226	0.06329053	0.06318573	0	0.08283617	0.0749386	0.08689336	0.06653433	0.06803002	0.07153447	0.07558804	0.09472553	0.06268065	0	0.05821641	0	0.06596679	0.06339932	0.04984825	0.07544865	0.08535139	0.07563661	0.04950698	0.06734414	0.07521772	0.0549826	0.06657349	0.06576087
205	0.08900853	0.07400959	0.08934793	0	0.09885609	0.09306966	0.0903515	0.08495047	0	0.0941314	0	0.09823302	0	0.09949953	0.09273192	0.07618564	0.09485421	0.1087471	0	0	0.08228015	0.08820625	0.08188886	0.06111193	0	0.09732482	0.10892644	0.09812746	0.08948171	0.08991165	0.0896872	0.10860962	0.11011247	0.08211838	0	0.08689492	0	0.08970002	0.09346273	0.0763657	0.10209528	0.11679587	0.1047697	0.0791905	0.08535383	0.10603513	0.08936344	0.09618013	0.07707911
206	0.05855396	0.05198925	0.05131072	0	0.05715142	0.05029102	0.0547273	0.03450198	0	0.06279834	0	0.06391261	0	0.06548205	0.06177949	0.05349639	0.06413207	0.06523737	0	0	0.05062701	0.05696306	0.0490183	0.04334881	0	0.07470723	0.05942553	0.05593297	0.05501934	0.05933566	0.0592172	0.06466111	0.0839217	0.05375151	0	0.0598596	0	0.05770236	0.04681533	0.03200566	0.07002407	0.08232097	0.07160347	0.05359809	0.0560957	0.07436864	0.05448302	0.06090089	0.04512783
207	0.04022963	0.03899182	0.04651155	0	0.05419795	0.03375996	0.04334121	0.02899499	0	0.06205766	0	0.05775671	0	0.05381129	0.05470649	0.03741258	0.04032342	0.06402656	0	0	0.03662618	0.03728548	0.03225159	0.03179253	0	0.06105141	0.06030524	0.05709176	0.04631056	0.04486839	0.04087712	0.05530774	0.06992876	0.03929086	0	0.03508414	0	0.04762182	0.04382495	0.02496396	0.05275624	0.07360834	0.06290672	0.03738794	0.03845323	0.05800266	0.03322209	0.04277237	0.03581023
208	0.04755641	0.03779823	0.04154168	0	0.0568584	0.04913294	0.05600279	0.03706734	0	0.06970056	0	0.05800699	0	0.06293806	0.05513835	0.03931377	0.0530729	0.06601993	0	0	0.04038801	0.04905778	0.04200453	0.04032249	0	0.06314952	0.06117962	0.05833694	0.0523703	0.05454852	0.05465598	0.062458	0.07672271	0.04895244	0	0.04474892	0	0.05246485	0.04597758	0.0313936	0.06320339	0.08160722	0.05883384	0.03844607	0.0476132	0.06452568	0.04074487	0.05512752	0.04339834
209	0.05174575	0.0483107	0.05955472	0	0.06309358	0.05710487	0.06078981	0.03747321	0	0.0745205	0	0.06679543	0	0.05467578	0.06845995	0.05421432	0.06990341	0.07389176	0	0	0.0496275	0.05839689	0.0551246	0.0401277	0	0.0776569	0.06896397	0.06718488	0.05629346	0.06073425	0.06029	0.07393722	0.08753385	0.04823005	0	0.05271429	0	0.05632136	0.06143943	0.03555819	0.07332119	0.07880442	0.06548487	0.04975248	0.05926323	0.07010939	0.05050644	0.06335864	0.0550348
210	0	0	0	0	0	0	0	0	0	0	0	0	0	0	0	0	0	0	0	0	0	0	0	0	0	0	0	0	0	0	0	0	0	0	0	0	0	0	0	0	0	0	0	0	0	0	0	0	0
211	0.05600755	0.05261683	0.05690611	0	0.06701555	0.04902402	0.06449339	0.04354557	0	0.06257133	0	0.06283814	0	0.06168565	0.06391173	0.05651839	0.06930988	0.07174624	0	0	0.0508604	0.06038844	0.05703893	0.04267415	0	0.07394513	0.06842576	0.07254298	0.05739036	0.06793095	0.05575016	0.05704637	0.08762146	0.04663921	0	0.05839343	0	0.05204032	0.05416323	0.03692288	0.07226842	0.08736991	0.07868076	0.05513861	0.05848289	0.06841435	0.05246175	0.06107126	0.05243753
212	0.02799622	0.02354162	0.02236295	0	0.04103738	0.02911912	0.03440364	0.01806058	0	0.04789229	0	0.0456747	0	0.04043094	0.0423701	0.02191096	0.03297873	0.04915682	0	0	0.01827239	0.03033569	0.02224272	0.02206853	0	0.04377829	0.04816675	0.04375796	0.02947988	0.03619882	0.03020992	0.04102985	0.05920216	0.0281395	0	0.02510112	0	0.03371489	0.03370752	0.01336469	0.03873379	0.05007886	0.04296448	0.02370649	0.027963	0.04250645	0.01828337	0.03577305	0.02425843
213	0.03539722	0.03439307	0.03121316	0	0.05260129	0.03669575	0.04044519	0.02789004	0	0.05083596	0	0.04707136	0	0.03389182	0.05488744	0.03122116	0.04176699	0.05517978	0	0	0.02966253	0.0377764	0.02556717	0.03170245	0	0.05583462	0.0638454	0.05424855	0.03668488	0.04248544	0.04619196	0.06225143	0.06365197	0.02982832	0	0.03457497	0	0.04244673	0.04879745	0.02390973	0.05142924	0.06034149	0.04773072	0.02859786	0.02664874	0.03957115	0.02989284	0.04362997	0.03959356
214	0.07822524	0.06404227	0.07886859	0	0.08092578	0.06921268	0.0854893	0.06100189	0	0.09166443	0	0.08109771	0	0.07955905	0.07855822	0.07521066	0.08954913	0.07800972	0	0	0.06771864	0.077151	0.07531144	0.05724228	0	0.09353947	0.07996289	0.08799662	0.0729757	0.08205599	0.07863018	0.07682047	0.09883233	0.06208434	0	0.07264168	0	0.06322826	0.06291551	0.05167303	0.08873704	0.10097103	0.09153866	0.06924912	0.07657595	0.09363298	0.06372556	0.07631037	0.06981824
215	0.0378899	0.03569702	0.03768608	0	0.05323354	0.04525533	0.04408254	0.03625223	0	0.05790073	0	0.06097989	0	0.04996485	0.06080758	0.03644613	0.04630529	0.07119834	0	0	0.03096745	0.0450391	0.03366288	0.03552835	0	0.0560574	0.06114483	0.05574502	0.04779546	0.05435454	0.04556755	0.06579134	0.07064291	0.04249407	0	0.03877359	0	0.04551955	0.04965125	0.03390453	0.05562503	0.05831277	0.05624421	0.02632071	0.03365476	0.04693001	0.04142293	0.04234546	0.03404708
216	0	0	0	0	0	0	0	0	0	0	0	0	0	0	0	0	0	0	0	0	0	0	0	0	0	0	0	0	0	0	0	0	0	0	0	0	0	0	0	0	0	0	0	0	0	0	0	0	0
217	0.05892135	0.04682083	0.05960582	0	0.05577223	0.04446175	0.06007806	0.04155475	0	0.05924496	0	0.06202309	0	0.06067563	0.05696848	0.04101712	0.05762797	0.07110671	0	0	0.04691346	0.05764716	0.04806878	0.03800262	0	0.06737315	0.06141383	0.06342143	0.05364406	0.05704573	0.05216121	0.06131194	0.07607235	0.04660357	0	0.05113884	0	0.03721547	0.05493028	0.03369531	0.0670727	0.07804751	0.06024103	0.04451058	0.05014258	0.06694265	0.04555084	0.05459258	0.04441125
218	0.0586969	0.05180324	0.05272888	0	0.0681175	0.04617089	0.05431498	0.04369689	0	0.06749796	0	0.06282214	0	0.06691481	0.05467204	0.04960922	0.06226977	0.08049109	0	0	0.05146024	0.05616651	0.04749861	0.04026493	0	0.07527282	0.06601078	0.06392346	0.05233421	0.05657589	0.06090135	0.06594182	0.08636146	0.050222	0	0.05078104	0	0.0513652	0.05776117	0.03699068	0.07567826	0.0790756	0.07054896	0.04611917	0.05394637	0.0736644	0.05768873	0.06092903	0.0501157
219	0.05285744	0.04293477	0.04805636	0	0.05906632	0.04142963	0.05729176	0.03166473	0	0.06750703	0	0.05359139	0	0.0550609	0.05492856	0.03943037	0.05859768	0.06926879	0	0	0.04561736	0.05683129	0.04415099	0.03767571	0	0.07211489	0.05894172	0.05506132	0.04210831	0.05721774	0.05082885	0.06314492	0.07892865	0.04688902	0	0.05089548	0	0.04892338	0.04906467	0.02752415	0.06393254	0.07359991	0.06538383	0.04008473	0.04883079	0.06674519	0.04494471	0.04551004	0.04169701
220	0	0	0	0	0	0	0	0	0	0	0	0	0	0	0	0	0	0	0	0	0	0	0	0	0	0	0	0	0	0	0	0	0	0	0	0	0	0	0	0	0	0	0	0	0	0	0	0	0
221	0.05115654	0.04771111	0.05944098	0	0.06021354	0.05234621	0.06138107	0.04499185	0	0.05788906	0	0.0592489	0	0.0514061	0.05774812	0.05006506	0.07095145	0.07071334	0	0	0.04182972	0.05660206	0.05421576	0.03264193	0	0.07436234	0.06973308	0.06522475	0.05146161	0.06245906	0.06599383	0.06355833	0.08699863	0.04609411	0	0.05398292	0	0.05065331	0.06054689	0.03841042	0.07689027	0.07917564	0.06296108	0.05165778	0.054555	0.06833705	0.04547143	0.0536387	0.04766913
222	0.0441362	0.03746573	0.042429	0	0.05064141	0.03389288	0.04524402	0.02600958	0	0.05601125	0	0.05467246	0	0.04588545	0.05182662	0.03440706	0.05542573	0.05385706	0	0	0.03372801	0.04321338	0.04259779	0.0344927	0	0.05531011	0.05897747	0.05711615	0.04316442	0.05279238	0.04561496	0.05483746	0.06907655	0.02866387	0	0.03988466	0	0.03888516	0.04152101	0.02203208	0.05946532	0.07372977	0.05936502	0.03767141	0.04254891	0.06200151	0.03565208	0.05242748	0.0439699
223	0.06709382	0.062356	0.06541944	0	0.06943167	0.06449132	0.07915192	0.04605491	0	0.07079125	0	0.07420451	0	0.05952503	0.06679262	0.06533133	0.0734681	0.07484372	0	0	0.05455845	0.07676493	0.06439177	0.04830213	0	0.07279389	0.03959791	0.06928581	0.05669654	0.07026986	0.06260416	0.04066754	0.08756095	0.05347556	0	0.06408509	0	0.05169721	0.05447708	0.04384122	0.07506736	0.08778219	0.07651965	0.05896855	0.06274237	0.07473122	0.05929967	0.06512153	0.06006503
224	0.04340668	0.04494267	0.04062868	0	0.05454353	0.05136175	0.05574022	0.04066602	0	0.06756849	0	0.06429472	0	0.06067059	0.05798388	0.03567319	0.05730881	0.0682893	0	0	0.04187062	0.05308821	0.04740162	0.04038694	0	0.07423375	0.07063521	0.06649076	0.05011341	0.06132619	0.05446167	0.06921658	0.08298526	0.05099813	0	0.04748965	0	0.0476417	0.05358097	0.03787624	0.06615928	0.07850484	0.06192484	0.03991377	0.04133255	0.05328953	0.04098885	0.05327658	0.05009412
225	0.06113255	0.05952236	0.05205756	0	0.07223334	0.06499445	0.06725159	0.04908925	0	0.08478954	0	0.08054887	0	0.07292618	0.07011283	0.05716087	0.07504395	0.07720488	0	0	0.05487152	0.06542766	0.05993855	0.06662877	0	0.09029067	0.08138511	0.07945364	0.06389348	0.07635001	0.07844834	0.08241917	0.09491935	0.07043622	0	0.0607304	0	0.0664018	0.06991271	0.05176873	0.07741662	0.08855609	0.08021557	0.05417935	0.0570216	0.07175533	0.05730448	0.06920036	0.06087529
226	0.04830971	0.03679252	0.0444442	0	0.05734516	0.0508521	0.05588076	0.03849951	0	0.06172623	0	0.06450219	0	0.053784	0.06115824	0.04166686	0.05166714	0.06891008	0	0	0.03390117	0.05413855	0.04524592	0.03711152	0	0.0621348	0.06379308	0.05973971	0.05381623	0.05273323	0.04965452	0.0625514	0.07311374	0.04683224	0	0.03801052	0	0.04888419	0.04881617	0.03369612	0.05607129	0.06576744	0.05553066	0.03576679	0.04401887	0.05987925	0.04239998	0.04660924	0.04851536
227	0.06142151	0.05753197	0.06467825	0	0.06333451	0.07009508	0.07774168	0.04996091	0	0.08705315	0	0.06908707	0	0.07000997	0.08167902	0.06380983	0.06752748	0.08396343	0	0	0.05076722	0.0748803	0.06112675	0.05120223	0	0.08445796	0.07776855	0.07481726	0.0615761	0.06933974	0.0583422	0.07143858	0.08463299	0.06302335	0	0.05831846	0	0.05621575	0.05848339	0.04935448	0.06859517	0.08079255	0.07154811	0.06066484	0.06247509	0.0674589	0.0586686	0.06476008	0.06143909
228	0.06449128	0.05814813	0.06091942	0	0.07540101	0.06779376	0.07378868	0.0409618	0	0.07387742	0	0.07585171	0	0.06630198	0.06952518	0.06312194	0.07425959	0.07566764	0	0	0.0609192	0.06965433	0.06291563	0.04719692	0	0.0892307	0.07105874	0.07588584	0.06049195	0.06832353	0.07558485	0.07181287	0.09946786	0.06298918	0	0.0679632	0	0.06302666	0.06947452	0.04852241	0.08260853	0.0964288	0.08152002	0.06336672	0.06135333	0.08736135	0.05973807	0.06752309	0.06232793
229	0.0444486	0.03427758	0.05216259	0	0.06024901	0.05078596	0.05160545	0.05001125	0	0.06325044	0	0.06408345	0	0.06117075	0.05822483	0.04766756	0.05279299	0.07733768	0	0	0.03809537	0.04295391	0.04627507	0.03945515	0	0.05976599	0.06932229	0.06315508	0.06225809	0.0571543	0.05970059	0.06578774	0.07736402	0.0481182	0	0.04374067	0	0.04836141	0.04975246	0.0415366	0.06428706	0.07151219	0.06171601	0.04084478	0.04580397	0.05222918	0.0393001	0.05472906	0.04796044
230	0.06359476	0.05223818	0.05289125	0	0.0687943	0.0476022	0.0593688	0.03910009	0	0.06009625	0	0.05427512	0	0.05904197	0.06983914	0.03918211	0.05389703	0.07425633	0	0	0.04603239	0.05848662	0.05045819	0.03274122	0	0.06680519	0.06449692	0.06788803	0.05239024	0.06274134	0.04480148	0.06799133	0.07507982	0.04842326	0	0.04793777	0	0.05460473	0.05657201	0.03246053	0.06776667	0.07984308	0.07311051	0.04455251	0.04482297	0.06157673	0.05103082	0.05557188	0.05521181
231	0.05841252	0.0556162	0.05696335	0	0.05965215	0.05028759	0.06262388	0.03567973	0	0.06830251	0	0.0620911	0	0.05464892	0.0640352	0.04650883	0.06475176	0.06972551	0	0	0.05262296	0.0601393	0.05386151	0.03470486	0	0.08026143	0.06898337	0.05785427	0.04735366	0.05775537	0.05204311	0.07078144	0.08579048	0.05156682	0	0.05525798	0	0.05621979	0.06628155	0.03175456	0.0682902	0.08681316	0.07366415	0.04483581	0.05425007	0.06965143	0.05101156	0.05718175	0.05638248
232	0.05525122	0.04627298	0.06000673	0	0.06909652	0.06081578	0.06206849	0.04793051	0	0.07793473	0	0.070761	0	0.07313738	0.0678015	0.05288007	0.05858603	0.09060353	0	0	0.04416447	0.06188487	0.05490873	0.04908083	0	0.07833165	0.07159233	0.07147151	0.05600879	0.06582921	0.06035326	0.07637329	0.08579511	0.06592502	0	0.05584129	0	0.05899603	0.06547145	0.04529522	0.07191577	0.08100083	0.07122322	0.05095267	0.0507003	0.06572876	0.0605114	0.04962204	0.05151259
233	0.04473101	0.035162	0.042333	0	0.05599398	0.04685221	0.05410877	0.03891851	0	0.06177302	0	0.05391421	0	0.05688746	0.05215358	0.04387615	0.05383444	0.0604205	0	0	0.04297401	0.05142426	0.03640161	0.03148093	0	0.063442	0.05865597	0.06011446	0.05225099	0.05873878	0.04708587	0.05978147	0.07625518	0.04932405	0	0.04661261	0	0.05112763	0.04964033	0.03224738	0.06324549	0.08025165	0.07084319	0.04280861	0.04363315	0.06093848	0.04535544	0.05050364	0.0421213
234	0.0412795	0.03600222	0.04086639	0	0.05948474	0.04980245	0.05105628	0.03944181	0	0.06719262	0	0.05539515	0	0.05743761	0.06070798	0.04024274	0.05119513	0.062677	0	0	0.03949956	0.04818961	0.04062392	0.03939194	0	0.060428	0.07018941	0.06389532	0.05230716	0.05448998	0.05733968	0.06589984	0.0779794	0.03988693	0	0.04478745	0	0.05326074	0.05253256	0.03438124	0.06093954	0.07379519	0.06068567	0.03786767	0.04670569	0.05297001	0.04111247	0.04982901	0.04279963
235	0.05124294	0.04658076	0.0551743	0	0.05678141	0.05563418	0.05595572	0.04521811	0	0.07518061	0	0.06705096	0	0.06686414	0.06523092	0.04910018	0.05494129	0.07837333	0	0	0.04150902	0.05004955	0.04994301	0.04634597	0	0.06903227	0.07383347	0.0643345	0.05916811	0.06056418	0.0562568	0.06782112	0.08074995	0.05869789	0	0.04399768	0	0.05251256	0.05712532	0.0411291	0.06668026	0.07210403	0.0618543	0.0480584	0.05061045	0.06315654	0.04867786	0.0541637	0.04452626
236	0.03982048	0.03551542	0.05107563	0	0.05330744	0.05076122	0.05965822	0.04337118	0	0.07229703	0	0.06232794	0	0.06340343	0.06572159	0.04729407	0.05220569	0.07422332	0	0	0.03805287	0.05748826	0.0475953	0.04984942	0	0.06488	0.06737712	0.062922	0.05574787	0.06330129	0.04521465	0.06291613	0.07958082	0.04796092	0	0.05187255	0	0.04993712	0.05736777	0.03666412	0.06035066	0.06823478	0.05348525	0.04286793	0.04736534	0.06154057	0.04673392	0.04868207	0.03701101
237	0.06271837	0.05305563	0.06038201	0	0.06377211	0.05250476	0.06404837	0.04495941	0	0.06763775	0	0.0659044	0	0.06316114	0.06745142	0.05628102	0.06785392	0.08190091	0	0	0.05017194	0.06154927	0.05321781	0.02984495	0	0.07451263	0.06445584	0.06382604	0.05673568	0.06215134	0.04807661	0.06905309	0.09155502	0.05451633	0	0.05210063	0	0.05510004	0.05639541	0.04145266	0.07377349	0.07581547	0.07852547	0.04549817	0.06031323	0.07185729	0.05420386	0.0560379	0.05243443
238	0.04405292	0.03308298	0.03887228	0	0.04694857	0.03511523	0.05093304	0.02401766	0	0.04610795	0	0.05216849	0	0.04424227	0.04527548	0.03870855	0.0443719	0.05001449	0	0	0.03370278	0.04360839	0.03708672	0.02735877	0	0.05366478	0.05051185	0.0520581	0.03134752	0.04623975	0.03764258	0.04669744	0.06361151	0.02767665	0	0.04037808	0	0.03122869	0.04432163	0.02130714	0.05423439	0.06045237	0.04769168	0.03834944	0.04020781	0.04908036	0.03635964	0.04160362	0.03932294
239	0.05554256	0.05606624	0.05856853	0	0.06815849	0.06381349	0.06783335	0.03295405	0	0.06597578	0	0.06719488	0	0.06471629	0.07088148	0.05641805	0.06410202	0.07196228	0	0	0.04988581	0.06378598	0.06003663	0.0435366	0	0.07735137	0.07385546	0.07447645	0.05613396	0.0614245	0.07021543	0.07170128	0.08912899	0.05830507	0	0.06212007	0	0.0554314	0.05743114	0.04179724	0.07483142	0.08088946	0.07187641	0.0611292	0.04666935	0.07246006	0.05042059	0.05616919	0.05836209
240	0.06005718	0.04531665	0.05261448	0	0.06037212	0.04828874	0.05386517	0.03849072	0	0.06102098	0	0.06186353	0	0.06035926	0.05758451	0.03706746	0.05958805	0.07085476	0	0	0.04265324	0.05776225	0.05322531	0.03553974	0	0.06713719	0.06125408	0.06412825	0.05377757	0.05452502	0.05387215	0.06061986	0.07373581	0.04953287	0	0.04943291	0	0.04636884	0.05038096	0.02742795	0.05984238	0.07687186	0.06250266	0.04776561	0.04970518	0.06278775	0.04649463	0.05515025	0.04918597
241	0	0	0	0	0	0	0	0	0	0	0	0	0	0	0	0	0	0	0	0	0	0	0	0	0	0	0	0	0	0	0	0	0	0	0	0	0	0	0	0	0	0	0	0	0	0	0	0	0
242	0.06934643	0.05974461	0.06141637	0	0.06650598	0.05308618	0.06422907	0.04865129	0	0.06095929	0	0.07215769	0	0.06636074	0.07225578	0.06140737	0.06583822	0.08248229	0	0	0.05420656	0.06043069	0.0592513	0.04356523	0	0.07249459	0.07550576	0.07030492	0.06103304	0.06950347	0.057362	0.07383716	0.08987546	0.04473249	0	0.062224	0	0.05613571	0.05919913	0.04193055	0.07399287	0.08356029	0.07238449	0.05587893	0.05418363	0.0657859	0.05750184	0.06086841	0.06113756
243	0.02301728	0.0160499	0.02124052	0	0.03743163	0.02679653	0.02903934	0.01372383	0	0.04301308	0	0.03865261	0	0.03724296	0.03764022	0.01442731	0.032529	0.04507569	0	0	0.01391771	0.02503157	0.02166324	0.02271332	0	0.0397867	0.04115626	0.04381232	0.02859097	0.02790586	0.03490239	0.04120498	0.05411962	0.02385472	0	0.02067827	0	0.02858602	0.02653243	0.01026832	0.0423153	0.05368557	0.03492891	0.0172425	0.02495546	0.03870863	0.01964004	0.03330694	0.0249091
244	0.04687973	0.04752147	0.05283763	0	0.05912321	0.04798376	0.05666569	0.04008954	0	0.06078376	0	0.07079375	0	0.05657089	0.06338874	0.04322329	0.05472445	0.06732555	0	0	0.04118887	0.05630916	0.03722709	0.04248166	0	0.07201108	0.05829218	0.0613109	0.05137472	0.05577892	0.05033809	0.06353714	0.07262597	0.04689884	0	0.05165775	0	0.04648936	0.05054827	0.02994536	0.06427207	0.07274554	0.06444029	0.04660009	0.04130257	0.05935784	0.044941	0.04550947	0.04699203
245	0.05658496	0.04849	0.05050934	0	0.05642757	0.04797932	0.06120388	0.04009956	0	0.06438198	0	0.06540096	0	0.0522075	0.06575862	0.04417074	0.06297554	0.06897424	0	0	0.05093978	0.05744371	0.0514689	0.04439025	0	0.0708865	0.06717541	0.06725729	0.04927592	0.06455804	0.05004373	0.07329306	0.08178538	0.04842106	0	0.05094984	0	0.05375758	0.05698331	0.03305368	0.06978877	0.0812683	0.06639432	0.04317765	0.04843542	0.06413217	0.04654182	0.0587372	0.05447565
246	0.05495642	0.04231179	0.05233501	0	0.05751022	0.04511886	0.05276139	0.03444593	0	0.05727041	0	0.05329168	0	0.05433734	0.04945606	0.04005512	0.05976733	0.06078441	0	0	0.05090273	0.05409904	0.04504361	0.03246629	0	0.071242	0.05788642	0.05800235	0.04909982	0.04890554	0.05286117	0.06147688	0.07228674	0.04051878	0	0.04779745	0	0.04047347	0.05127562	0.0252265	0.06510377	0.07946476	0.06535617	0.03904136	0.05183734	0.06784826	0.04345596	0.05270838	0.04874409
247	0.04159943	0.03449986	0.04739286	0	0.05239527	0.04100345	0.04534046	0.03461663	0	0.05858711	0	0.05593925	0	0.05241064	0.06081775	0.038578	0.05303804	0.06689768	0	0	0.02886177	0.04488433	0.03662243	0.03841494	0	0.05491618	0.06216372	0.05922065	0.04579806	0.05150738	0.05275251	0.0615811	0.06721304	0.0333214	0	0.04171209	0	0.04491018	0.04869381	0.03295425	0.06003631	0.06942833	0.05326506	0.03318901	0.03623963	0.05167187	0.04282361	0.04114001	0.03464941
248	0.07336156	0.05974153	0.06314316	0	0.07156356	0.06366154	0.06879172	0.06124782	0	0.07193454	0	0.08152725	0	0.07862865	0.06190135	0.06226482	0.08361692	0.08334748	0	0	0.06394504	0.06939947	0.05603278	0.03403973	0	0.08173013	0.074485	0.06433212	0.06946409	0.06778548	0.07635365	0.07399136	0.09849406	0.05580593	0	0.06549876	0	0.06357649	0.06500139	0.05436118	0.08671053	0.0839004	0.08189874	0.0577849	0.06680665	0.08790478	0.05486293	0.07393444	0.0623764
249	0	0	0	0	0	0	0	0	0	0	0	0	0	0	0	0	0	0	0	0	0	0	0	0	0	0	0	0	0	0	0	0	0	0	0	0	0	0	0	0	0	0	0	0	0	0	0	0	0
250	0.06071447	0.05581084	0.06430819	0	0.06671739	0.06820121	0.06247821	0.05372571	0	0.07027527	0	0.07441852	0	0.07630653	0.05486415	0.05204058	0.07747558	0.08967775	0	0	0.05417473	0.06634008	0.06353806	0.03943052	0	0.08484341	0.0747544	0.06487431	0.0568657	0.06531941	0.06814983	0.0716405	0.08713944	0.04803662	0	0.0614592	0	0.05759907	0.05302358	0.04447562	0.07475274	0.0846381	0.07649114	0.0558762	0.05445779	0.07548526	0.05672775	0.06020759	0.05794843
251	0	0	0	0	0	0	0	0	0	0	0	0	0	0	0	0	0	0	0	0	0	0	0	0	0	0	0	0	0	0	0	0	0	0	0	0	0	0	0	0	0	0	0	0	0	0	0	0	0
252	0.03152074	0.02853655	0.02474542	0	0.04437596	0.03743366	0.04243026	0.02756357	0	0.05745375	0	0.04710052	0	0.04635533	0.05434317	0.02839523	0.04729116	0.0557871	0	0	0.02558476	0.03874956	0.03665954	0.03319161	0	0.05374435	0.05060813	0.0566001	0.03601319	0.04219111	0.04439442	0.048505	0.06653087	0.02887851	0	0.03428282	0	0.03699855	0.03552689	0.02248049	0.05261575	0.06340447	0.05493525	0.02567621	0.03473846	0.04833271	0.02385942	0.04167761	0.03571704
253	0	0	0	0	0	0	0	0	0	0	0	0	0	0	0	0	0	0	0	0	0	0	0	0	0	0	0	0	0	0	0	0	0	0	0	0	0	0	0	0	0	0	0	0	0	0	0	0	0
254	0	0	0	0	0	0	0	0	0	0	0	0	0	0	0	0	0	0	0	0	0	0	0	0	0	0	0	0	0	0	0	0	0	0	0	0	0	0	0	0	0	0	0	0	0	0	0	0	0
255	0.05510946	0.05083724	0.05869788	0	0.06107639	0.05346646	0.07006227	0.04155727	0	0.06318124	0	0.06586945	0	0.06188528	0.06482455	0.05243749	0.06546337	0.07018521	0	0	0.04641368	0.06635307	0.05845383	0.03924317	0	0.07473378	0.0605401	0.07132153	0.05757943	0.06042506	0.0612131	0.06811281	0.08017889	0.0477991	0	0.05789285	0	0.04195701	0.04967192	0.03735517	0.07456052	0.07785629	0.06453226	0.05105757	0.05494563	0.07478155	0.05287778	0.06400421	0.04990329
256	0.05946828	0.0478669	0.0565718	0	0.06342586	0.05002551	0.05820443	0.04233169	0	0.06072645	0	0.06833564	0	0.063931	0.06008418	0.04504969	0.06365917	0.07167572	0	0	0.05201026	0.05692428	0.0478232	0.04246791	0	0.07949909	0.06524659	0.06780405	0.04908686	0.05549483	0.05987431	0.07439819	0.08520226	0.04595404	0	0.05216496	0	0.05265821	0.05903425	0.03002419	0.06704475	0.07313683	0.07309291	0.04932521	0.05113896	0.06999967	0.05189463	0.06285996	0.05647587
257	0.05906147	0.04969546	0.05425831	0	0.06589896	0.05057204	0.06141913	0.0395638	0	0.05304685	0	0.05414317	0	0.05296219	0.06253616	0.0481788	0.05573743	0.06795642	0	0	0.04741185	0.05900419	0.05262832	0.03217676	0	0.06817988	0.06328639	0.06146298	0.05305353	0.06037067	0.0495857	0.06524715	0.07459626	0.04594873	0	0.05162968	0	0.04573773	0.05065705	0.03164267	0.07016379	0.07595755	0.07050228	0.04666758	0.04922799	0.06636311	0.05110145	0.0486894	0.04983287
258	0.0497903	0.04320656	0.05762849	0	0.06311039	0.04833225	0.06032107	0.04393258	0	0.06924684	0	0.06086377	0	0.05987667	0.05604343	0.04601399	0.06538691	0.07334276	0	0	0.04482253	0.05558294	0.05128532	0.03866348	0	0.06620232	0.05801457	0.05895526	0.06154212	0.04789573	0.05796686	0.0648758	0.08500695	0.04843191	0	0.04727982	0	0.04919287	0.05304529	0.03305985	0.06660256	0.08026529	0.06668548	0.04430766	0.05581079	0.06291526	0.05166142	0.05766487	0.05089594
259	0.03721462	0.02665311	0.0367356	0	0.04997699	0.03901021	0.03575951	0.03218221	0	0.06043372	0	0.05165958	0	0.04963956	0.05709224	0.02877607	0.04662981	0.06782232	0	0	0.03025236	0.03388508	0.03216191	0.03173536	0	0.05973125	0.06372473	0.05610346	0.04333108	0.0451694	0.03999536	0.06106675	0.0632159	0.03627636	0	0.03417622	0	0.04636359	0.05227475	0.02424182	0.05014785	0.06325181	0.05132882	0.02388651	0.031431	0.04606161	0.03407419	0.03953476	0.03331218
260	0.06120316	0.05576188	0.04920184	0	0.05993503	0.0554235	0.06605379	0.03752501	0	0.06578952	0	0.05335572	0	0.04389854	0.06640599	0.05251708	0.06416404	0.0642474	0	0	0.0512855	0.06639795	0.04713077	0.04487276	0	0.06984695	0.06817328	0.06460422	0.05363738	0.06553608	0.05878213	0.06647814	0.08287604	0.04640354	0	0.05879899	0	0.05710054	0.05533442	0.0308129	0.06479643	0.08924975	0.06839013	0.05393168	0.05751536	0.06705644	0.0475051	0.05818823	0.055834
261	0.05357133	0.04592145	0.06279055	0	0.06183911	0.05221647	0.06927728	0.04109235	0	0.07167297	0	0.07065049	0	0.06218461	0.06190019	0.05577503	0.06978565	0.07313627	0	0	0.05317906	0.06887662	0.05692525	0.04569867	0	0.07739991	0.07052821	0.06661438	0.05238225	0.06352857	0.05946103	0.07060163	0.08833355	0.04708418	0	0.05524049	0	0.05053032	0.05933365	0.03983888	0.07016709	0.0781224	0.0692861	0.04360217	0.05282824	0.06549671	0.05666368	0.0573679	0.04816984
262	0	0	0	0	0	0	0	0	0	0	0	0	0	0	0	0	0	0	0	0	0	0	0	0	0	0	0	0	0	0	0	0	0	0	0	0	0	0	0	0	0	0	0	0	0	0	0	0	0
263	0	0	0	0	0	0	0	0	0	0	0	0	0	0	0	0	0	0	0	0	0	0	0	0	0	0	0	0	0	0	0	0	0	0	0	0	0	0	0	0	0	0	0	0	0	0	0	0	0
264	0.03067141	0.01835299	0.02697262	0	0.04231538	0.03049653	0.03005408	0.02203445	0	0.05427949	0	0.04076008	0	0.04372453	0.04913195	0.01747213	0.03413175	0.05475977	0	0	0.02065476	0.02946778	0.02331408	0.02757405	0	0.05549341	0.05764961	0.04686054	0.03572883	0.03258974	0.03546635	0.05043798	0.05350007	0.02850476	0	0.02512262	0	0.03717433	0.04075994	0.01533479	0.04144956	0.0498398	0.04116006	0.01874942	0.02529056	0.03888874	0.02135345	0.03279417	0.02519321
265	0.06669729	0.05761257	0.06198964	0	0.07291166	0.05297976	0.06790233	0.0424804	0	0.05047658	0	0.06499766	0	0.0639577	0.05911589	0.05595959	0.06958474	0.06960867	0	0	0.05648998	0.06666282	0.05539563	0.03443038	0	0.07924275	0.06942039	0.06575471	0.05869645	0.06415859	0.05525468	0.0744805	0.08733421	0.05196221	0	0.06138012	0	0.04859684	0.05951073	0.03741344	0.073959	0.08549161	0.08168495	0.04973187	0.05061481	0.07602776	0.06155256	0.06595721	0.0574086
266	0.05744377	0.04968792	0.06310281	0	0.0702925	0.06545061	0.06148636	0.04807451	0	0.08356138	0	0.0616329	0	0.0745097	0.0717841	0.05146328	0.06875895	0.07829462	0	0	0.04592471	0.05376083	0.05159259	0.04869595	0	0.07064102	0.07088838	0.08095063	0.06698581	0.06295725	0.07059336	0.06865225	0.08616594	0.05761216	0	0.05531594	0	0.06015167	0.05789362	0.04700793	0.0762366	0.079372	0.0715173	0.0537955	0.05798894	0.07360627	0.05317736	0.06238051	0.06010225
267	0	0	0	0	0	0	0	0	0	0	0	0	0	0	0	0	0	0	0	0	0	0	0	0	0	0	0	0	0	0	0	0	0	0	0	0	0	0	0	0	0	0	0	0	0	0	0	0	0
268	0.02905473	0.02685917	0.03160925	0	0.03509232	0.03160843	0.04218109	0.0209828	0	0.04541057	0	0.0423918	0	0.03426142	0.04817391	0.02852223	0.04435544	0.05038254	0	0	0.02527566	0.03986541	0.03469967	0.02656889	0	0.05361599	0.044983	0.0477491	0.02940243	0.03989829	0.03736601	0.04753867	0.06759572	0.02543716	0	0.03704153	0	0.03636324	0.03252603	0.01549862	0.04570178	0.06404893	0.05362936	0.02123289	0.02961125	0.04489443	0.02741881	0.03742382	0.03212241
269	0	0	0	0	0	0	0	0	0	0	0	0	0	0	0	0	0	0	0	0	0	0	0	0	0	0	0	0	0	0	0	0	0	0	0	0	0	0	0	0	0	0	0	0	0	0	0	0	0
270	0.07164332	0.05745155	0.06560775	0	0.06866906	0.06260653	0.07792273	0.04798824	0	0.0698565	0	0.07043363	0	0.06560172	0.06393424	0.06093688	0.0722996	0.07353979	0	0	0.05908408	0.07366098	0.06592703	0.04655966	0	0.07678365	0.06731621	0.07524129	0.06204645	0.07152132	0.07487216	0.07533761	0.09448618	0.06122456	0	0.06332146	0	0.05659132	0.06024594	0.04438696	0.08104444	0.08052039	0.06624495	0.05966006	0.06246679	0.07572428	0.06204849	0.06057874	0.06620177
271	0.04933856	0.04495495	0.04347813	0	0.05347025	0.04424411	0.05244201	0.03221091	0	0.0635127	0	0.06078459	0	0.05120568	0.05504153	0.03972199	0.05732707	0.07057368	0	0	0.04542906	0.04663397	0.0455432	0.02904651	0	0.06868112	0.05909567	0.06162532	0.04832783	0.04817344	0.05867699	0.06361249	0.07706038	0.04464124	0	0.04493288	0	0.05023673	0.0509995	0.02923378	0.05749778	0.07871192	0.06261934	0.03921639	0.0499549	0.05263032	0.0457255	0.05291576	0.04986596
272	0	0	0	0	0	0	0	0	0	0	0	0	0	0	0	0	0	0	0	0	0	0	0	0	0	0	0	0	0	0	0	0	0	0	0	0	0	0	0	0	0	0	0	0	0	0	0	0	0
273	0	0	0	0	0	0	0	0	0	0	0	0	0	0	0	0	0	0	0	0	0	0	0	0	0	0	0	0	0	0	0	0	0	0	0	0	0	0	0	0	0	0	0	0	0	0	0	0	0
274	0.06085087	0.05769807	0.06730738	0	0.0686919	0.07284911	0.07840122	0.06694901	0	0.08256183	0	0.08519351	0	0.07645187	0.08312946	0.06484325	0.07611094	0.09101006	0	0	0.05458194	0.07614108	0.06973434	0.05929267	0	0.08530403	0.09057449	0.08407882	0.07854404	0.07566515	0.08409487	0.0955223	0.09446105	0.07163517	0	0.06852334	0	0.0594453	0.07007728	0.06046898	0.09056341	0.08139511	0.02842496	0.06443373	0.06500544	0.0803217	0.05974934	0.06740905	0.064902
275	0.04358182	0.03178087	0.04266816	0	0.05201893	0.03756601	0.03747327	0.02894034	0	0.06011143	0	0.05045963	0	0.05601547	0.05449396	0.03178249	0.04476897	0.0654328	0	0	0.02810579	0.03821978	0.02975245	0.03259255	0	0.06116167	0.05741925	0.0566463	0.04009851	0.04412986	0.03441092	0.05904416	0.06076401	0.03910232	0	0.03277491	0	0.04257679	0.04558128	0.02019693	0.04644644	0.06539317	0.056386	0.02965439	0.03346549	0.05293585	0.03548186	0.03113139	0.02929637
276	0.03509322	0.03012055	0.03384227	0	0.03897013	0.03279178	0.04061317	0.02532047	0	0.06031227	0	0.05004936	0	0.04747612	0.05263083	0.02447765	0.03964171	0.05728129	0	0	0.02797948	0.03624782	0.03235937	0.03536523	0	0.05937939	0.05826272	0.06166194	0.03732084	0.0453193	0.04023276	0.04879041	0.05982437	0.03593025	0	0.03449548	0	0.03782413	0.03746312	0.02274561	0.04832464	0.06551196	0.04768592	0.03005382	0.02988696	0.0429992	0.02826021	0.04001517	0.03086614
277	0.0322776	0.02478316	0.03206859	0	0.0382878	0.03879529	0.03786694	0.02726421	0	0.05972751	0	0.04933784	0	0.04445454	0.05405531	0.02694474	0.04478549	0.06025419	0	0	0.02434176	0.03558209	0.02767583	0.03277734	0	0.05729486	0.05719182	0.05252065	0.03613872	0.04092893	0.03820984	0.05638953	0.06006252	0.0343163	0	0.03100859	0	0.03858437	0.04296126	0.01991152	0.04749632	0.05408547	0.04479578	0.02469585	0.02711991	0.03646	0.02360405	0.03433363	0.02611252
278	0.04679457	0.03668919	0.05604358	0	0.05992405	0.04983281	0.05835209	0.03871643	0	0.06283933	0	0.0602987	0	0.0536538	0.06142349	0.04265737	0.06318127	0.06800403	0	0	0.04013819	0.0572527	0.04766643	0.03657639	0	0.05635175	0.06419319	0.06199205	0.05789774	0.05978545	0.05280951	0.06748423	0.0833492	0.04116849	0	0.04595173	0	0.05449087	0.05454569	0.03339312	0.06712139	0.07215181	0.06494783	0.04388848	0.04847582	0.072003	0.05169467	0.05054799	0.04696176
279	0.05314727	0.04730667	0.0522058	0	0.0591684	0.04012734	0.05426521	0.03564009	0	0.06257621	0	0.05554227	0	0.05714004	0.06212828	0.04368649	0.06271994	0.05815771	0	0	0.04648856	0.05347602	0.04544662	0.03783369	0	0.06463287	0.05778889	0.04993047	0.0490187	0.05348824	0.05225188	0.05737513	0.07910003	0.04075427	0	0.0481211	0	0.04843502	0.04987932	0.02880704	0.06530989	0.06873782	0.06510327	0.04182936	0.05023627	0.06543043	0.04420985	0.05851515	0.04735065
280	0.05291838	0.04168612	0.04704711	0	0.0576353	0.03966295	0.05218045	0.03144415	0	0.05222428	0	0.05484906	0	0.04899004	0.0580413	0.03810398	0.05834663	0.06125961	0	0	0.0427023	0.05166661	0.04756308	0.02893315	0	0.07062447	0.06196502	0.06461547	0.04005337	0.04298743	0.05705593	0.05965676	0.07494951	0.03298491	0	0.04776292	0	0.0482558	0.0517367	0.02364605	0.06368968	0.07663992	0.0693407	0.03716342	0.04453076	0.05558277	0.03952379	0.05712928	0.0485436
281	0.05339761	0.04722948	0.06183582	0	0.05779202	0.05181005	0.06151087	0.04371114	0	0.06054871	0	0.07470789	0	0.05418862	0.05365877	0.05215861	0.06846181	0.07254117	0	0	0.04473374	0.05426077	0.05556863	0.0402264	0	0.06924857	0.06114013	0.05611549	0.05755686	0.0584959	0.06427617	0.06353655	0.08813178	0.0442615	0	0.0527137	0	0.04448768	0.04978319	0.03841919	0.07642828	0.0736592	0.05908328	0.05190857	0.05913745	0.07039005	0.04941881	0.05426823	0.05256456
282	0.05902713	0.04931795	0.05835693	0	0.0678953	0.0691914	0.07124318	0.05465188	0	0.09021662	0	0.08071384	0	0.07897142	0.07692629	0.05635809	0.0714346	0.08565442	0	0	0.05280112	0.07133404	0.05657667	0.05708814	0	0.07695707	0.07957284	0.07085899	0.06652544	0.06647177	0.07105807	0.08304633	0.09063961	0.06639137	0	0.05805257	0	0.06340071	0.06001771	0.05078326	0.07320743	0.07724752	0.06982935	0.05583958	0.0628707	0.06932126	0.06127412	0.06601464	0.05833142
283	0.06311156	0.05521862	0.06611891	0	0.06260247	0.05449837	0.07727459	0.04703597	0	0.07212345	0	0.06800761	0	0.06676138	0.05990926	0.06352022	0.07489081	0.07175497	0	0	0.05439737	0.06892419	0.06755292	0.04355639	0	0.07338375	0.06633308	0.06253967	0.06404902	0.06712209	0.07087285	0.07068603	0.08681987	0.05704253	0	0.06528057	0	0.05195568	0.05887711	0.04341575	0.08260169	0.08542244	0.06963212	0.05902533	0.06128176	0.08041354	0.05753072	0.06375942	0.05422081
284	0.06576042	0.04783053	0.06582985	0	0.06134595	0.04412926	0.06295428	0.04372556	0	0.06111301	0	0.06170804	0	0.05845073	0.06230006	0.04838305	0.06512904	0.07601718	0	0	0.04868372	0.05617812	0.05172054	0.03731277	0	0.06749734	0.06669525	0.06397031	0.05165203	0.06517132	0.05352657	0.07022246	0.07922999	0.04792566	0	0.05580973	0	0.0510569	0.05778907	0.03584824	0.07438455	0.08277342	0.0687706	0.04857273	0.05473014	0.071729	0.04917189	0.05474017	0.04794764
285	0.05517376	0.04670254	0.05163837	0	0.06291266	0.04876667	0.06128893	0.04060325	0	0.06381862	0	0.06279732	0	0.05532689	0.06622577	0.04658517	0.0582206	0.07175212	0	0	0.04064023	0.05868193	0.05084132	0.04398682	0	0.06394258	0.06824586	0.06314731	0.05979072	0.05055219	0.05814616	0.0670688	0.07452323	0.04980445	0	0.04983423	0	0.04829019	0.05388074	0.03538097	0.07211578	0.07808527	0.07069769	0.0462311	0.05352796	0.06506557	0.05195742	0.05917072	0.05545616
286	0.03910142	0.03232502	0.03270134	0	0.04739802	0.04424027	0.04674625	0.03413065	0	0.05634616	0	0.05327046	0	0.04932106	0.05688793	0.02868501	0.04462291	0.06086961	0	0	0.02766947	0.04422909	0.03847283	0.03647108	0	0.05171654	0.0568862	0.06257473	0.04648607	0.04547679	0.0468345	0.05799226	0.06651101	0.03548946	0	0.03960809	0	0.03890396	0.0417727	0.02513225	0.0544323	0.06060996	0.04694299	0.03326345	0.03631575	0.04914692	0.03322234	0.04765717	0.04114806
287	0	0	0	0	0	0	0	0	0	0	0	0	0	0	0	0	0	0	0	0	0	0	0	0	0	0	0	0	0	0	0	0	0	0	0	0	0	0	0	0	0	0	0	0	0	0	0	0	0
288	0.04756	0.04504353	0.04985615	0	0.04473398	0.0423279	0.06165714	0.02967631	0	0.05053321	0	0.05582834	0	0.04546652	0.05064888	0.04249082	0.05592725	0.06029241	0	0	0.03887086	0.05770676	0.04752675	0.03281218	0	0.0583178	0.05093108	0.06098703	0.04387579	0.05012763	0.05134841	0.05788952	0.06796595	0.03642098	0	0.04899889	0	0.03222011	0.03687695	0.02750476	0.06687993	0.07628272	0.05321175	0.04173456	0.04665995	0.05875922	0.04425553	0.0517804	0.04543492
289	0.05018065	0.04384692	0.04068419	0	0.05629047	0.05046697	0.05883922	0.032404	0	0.06313389	0	0.06106776	0	0.04766517	0.05274762	0.03849438	0.06241465	0.06060659	0	0	0.04442114	0.05502929	0.04312036	0.04082935	0	0.06416376	0.05259382	0.05046559	0.04221325	0.05246394	0.04489425	0.05585164	0.08318406	0.04452345	0	0.05195445	0	0.04600794	0.05290577	0.02865378	0.05307646	0.08005093	0.06617695	0.03505935	0.05206403	0.06026992	0.03722563	0.05030272	0.05061548
290	0.03510155	0.03314344	0.0444766	0	0.0544671	0.04710119	0.04881177	0.03335939	0	0.06415213	0	0.05939327	0	0.05181446	0.05951036	0.03575589	0.05192327	0.0666604	0	0	0.03297194	0.04836075	0.04096172	0.04305419	0	0.05894557	0.06224397	0.0538813	0.05004739	0.04817034	0.05575516	0.06478361	0.07454097	0.04009581	0	0.04185039	0	0.04275336	0.04848118	0.03169301	0.06114561	0.05766541	0.05166573	0.03225618	0.03898929	0.05414269	0.03964872	0.04409179	0.03592158
291	0.04744711	0.0438507	0.05075602	0	0.06291762	0.05315622	0.05075472	0.04132401	0	0.06917402	0	0.06252846	0	0.06183114	0.07173383	0.0398871	0.05461971	0.07143413	0	0	0.04279484	0.05014766	0.04230779	0.03891213	0	0.06580209	0.07381116	0.06763273	0.05354331	0.06007297	0.05424555	0.07352444	0.07198202	0.04641638	0	0.04478282	0	0.05326068	0.05499693	0.0364868	0.0618925	0.06067267	0.05704427	0.03789394	0.0384088	0.05620304	0.0383112	0.05300721	0.04689321
292	0.04458316	0.0438797	0.04983764	0	0.05205452	0.04081636	0.06145329	0.0298532	0	0.0574102	0	0.06317958	0	0.0495985	0.05959014	0.04815984	0.06572872	0.06612057	0	0	0.04778683	0.05770533	0.05104587	0.0369728	0	0.07107335	0.05408479	0.06269513	0.04307205	0.0604679	0.05464429	0.05503445	0.08467413	0.04297717	0	0.04914044	0	0.04288176	0.04540584	0.03214022	0.06456631	0.07901495	0.06344259	0.04664462	0.05491972	0.06905484	0.0450047	0.05749183	0.04903502
293	0	0	0	0	0	0	0	0	0	0	0	0	0	0	0	0	0	0	0	0	0	0	0	0	0	0	0	0	0	0	0	0	0	0	0	0	0	0	0	0	0	0	0	0	0	0	0	0	0
294	0.06186496	0.05294679	0.05303777	0	0.06487152	0.05441791	0.06400892	0.03832036	0	0.0641507	0	0.06569293	0	0.05177657	0.0627743	0.04972319	0.06172852	0.06388873	0	0	0.04826639	0.06346872	0.05159551	0.04002257	0	0.07947591	0.06688001	0.06283787	0.04405928	0.06112902	0.05621343	0.07383539	0.08245922	0.04898613	0	0.05830862	0	0.0517126	0.05290243	0.03172693	0.06487145	0.08485264	0.07008512	0.05226125	0.05387529	0.06630259	0.04362507	0.05321797	0.05296428
295	0.04997827	0.04290908	0.05986193	0	0.06354243	0.05760873	0.05820148	0.04833235	0	0.0653418	0	0.06346469	0	0.0663184	0.06559167	0.04405125	0.06319755	0.07975945	0	0	0.04184958	0.05678643	0.04939597	0.03750656	0	0.07248175	0.07253213	0.06234746	0.06023275	0.05963646	0.05074856	0.07479153	0.08106333	0.04660932	0	0.04392589	0	0.05386916	0.05812107	0.03931528	0.06774895	0.07101385	0.06527695	0.03862483	0.04918231	0.06545437	0.05184571	0.05472474	0.04565494
296	0	0	0	0	0	0	0	0	0	0	0	0	0	0	0	0	0	0	0	0	0	0	0	0	0	0	0	0	0	0	0	0	0	0	0	0	0	0	0	0	0	0	0	0	0	0	0	0	0
297	0	0	0	0	0	0	0	0	0	0	0	0	0	0	0	0	0	0	0	0	0	0	0	0	0	0	0	0	0	0	0	0	0	0	0	0	0	0	0	0	0	0	0	0	0	0	0	0	0
298	0.05503389	0.04423665	0.05072939	0	0.05554925	0.05236744	0.06436913	0.03235179	0	0.05650092	0	0.06277875	0	0.0512688	0.05187574	0.04608079	0.05466117	0.07007443	0	0	0.04102175	0.06183313	0.05134429	0.02561153	0	0.06648067	0.05667983	0.0567684	0.04268372	0.06320281	0.04510505	0.05843148	0.07435238	0.04382443	0	0.04976457	0	0.04426636	0.05355736	0.03397081	0.06279161	0.07852403	0.06202269	0.04982192	0.04872243	0.06528203	0.050742	0.04537054	0.04269045
299	0.02858055	0.02451755	0.03555388	0	0.03991757	0.04133564	0.0386719	0.02943238	0	0.06324027	0	0.05515497	0	0.04734026	0.04878356	0.02557352	0.04708812	0.06555966	0	0	0.02452356	0.03664121	0.0379526	0.03319293	0	0.05258434	0.05381399	0.06025229	0.03830355	0.04487286	0.04922178	0.05631416	0.0710717	0.03854836	0	0.03251873	0	0.04233556	0.04170634	0.0256713	0.05619229	0.06111164	0.05219028	0.02694929	0.0320798	0.0428443	0.03387475	0.03727588	0.03490227
300	0	0	0	0	0	0	0	0	0	0	0	0	0	0	0	0	0	0	0	0	0	0	0	0	0	0	0	0	0	0	0	0	0	0	0	0	0	0	0	0	0	0	0	0	0	0	0	0	0
301	0.03395162	0.03553422	0.04283994	0	0.0494338	0.04285748	0.05069357	0.03634639	0	0.06063182	0	0.06829301	0	0.05113962	0.06357552	0.03741039	0.04652405	0.07191056	0	0	0.02986463	0.04939431	0.04247677	0.03829697	0	0.0660551	0.06087904	0.06575408	0.03860124	0.05758526	0.02826445	0.05972267	0.07032215	0.04396594	0	0.0452395	0	0.04838013	0.04874382	0.03088958	0.04617836	0.05922949	0.05202607	0.03518371	0.03259264	0.04645652	0.03123564	0.04169307	0.03807546
302	0.05630529	0.04925529	0.05436336	0	0.0590969	0.05238293	0.0596234	0.03989671	0	0.06542987	0	0.06675001	0	0.05440455	0.06589489	0.04758135	0.06233412	0.07319507	0	0	0.04934233	0.05638293	0.05092573	0.045944	0	0.07111889	0.06365417	0.06861417	0.04823462	0.06321264	0.05924144	0.06911429	0.08776422	0.0478238	0	0.05523178	0	0.05200857	0.05688156	0.03292155	0.07126628	0.08711243	0.06397931	0.0512208	0.05503656	0.06802142	0.04559872	0.06074753	0.05408273
303	0.03584976	0.02992241	0.03067583	0	0.04258582	0.03730827	0.0398903	0.02906604	0	0.05948301	0	0.05095794	0	0.04421004	0.0552005	0.02615777	0.04559774	0.06471149	0	0	0.02924532	0.04086417	0.03382273	0.03926619	0	0.05491786	0.05753785	0.05088841	0.03988992	0.04360473	0.0433467	0.06226422	0.06077176	0.03691043	0	0.03478284	0	0.04337252	0.03592554	0.0255851	0.05248314	0.05568663	0.04470017	0.02645711	0.03074506	0.03577671	0.03087623	0.03574611	0.03421676
304	0.06389162	0.06381772	0.07690408	0	0.07832524	0.06480093	0.07842429	0.05863128	0	0.08506033	0	0.0820597	0	0.07507001	0.07289794	0.07140057	0.09155281	0.0860626	0	0	0.07157989	0.07461332	0.06930165	0.04942253	0	0.08410421	0.07778474	0.07867889	0.07403007	0.07999989	0.07599494	0.07940872	0.10209195	0.061799	0	0.06483345	0	0.07225685	0.06930046	0.05541157	0.09321152	0.10837333	0.09373893	0.06587022	0.07243594	0.08282106	0.06781454	0.08246594	0.07024811
305	0.04713635	0.03792284	0.05800718	0	0.06398372	0.05569094	0.05840285	0.04624677	0	0.07668219	0	0.06823492	0	0.07222091	0.06782114	0.047958	0.06058371	0.0815	0	0	0.03652734	0.05513122	0.04671344	0.03331572	0	0.06762272	0.07913945	0.06609506	0.05778021	0.06526599	0.06067476	0.07601273	0.07709721	0.05635159	0	0.05197744	0	0.0556438	0.05594294	0.04249495	0.06890463	0.06641558	0.0551186	0.0451974	0.04423083	0.06621105	0.04811081	0.04584463	0.0410092
306	0.05015921	0.03849976	0.05215829	0	0.06154241	0.04706386	0.05525868	0.03561283	0	0.06468587	0	0.05729646	0	0.05920649	0.04869143	0.04071798	0.05479048	0.06242012	0	0	0.04088794	0.0495889	0.0442807	0.03494845	0	0.06816042	0.06118681	0.06068598	0.04996862	0.04888941	0.05715741	0.05770633	0.07091313	0.04877036	0	0.04689523	0	0.04935186	0.05154253	0.02886407	0.06672876	0.07962144	0.06554582	0.0411952	0.04584736	0.06799093	0.04613478	0.04788129	0.03927354
307	0.04547382	0.03680587	0.04632739	0	0.05423184	0.05159737	0.05400122	0.0429743	0	0.06373796	0	0.06564444	0	0.05906606	0.06083429	0.03808304	0.05260626	0.06860417	0	0	0.03595251	0.05122102	0.04802529	0.03867028	0	0.06268811	0.0676103	0.07277198	0.05618151	0.05159929	0.05832361	0.06140067	0.07519458	0.04684164	0	0.03906479	0	0.04171639	0.05252193	0.03630342	0.06554774	0.04335197	0.05669558	0.04041816	0.03691064	0.05338142	0.03598875	0.05301085	0.04696939
308	0	0	0	0	0	0	0	0	0	0	0	0	0	0	0	0	0	0	0	0	0	0	0	0	0	0	0	0	0	0	0	0	0	0	0	0	0	0	0	0	0	0	0	0	0	0	0	0	0
309	0.03121604	0.02661858	0.02483893	0	0.03364121	0.02761045	0.03823392	0.0183895	0	0.04215185	0	0.04103868	0	0.03563446	0.03677152	0.02226968	0.03468982	0.04942482	0	0	0.02069253	0.03439096	0.02762072	0.02892309	0	0.04777167	0.04486029	0.05179095	0.02597954	0.0360695	0.03977509	0.04591936	0.05742062	0.02523237	0	0.03161848	0	0.02649301	0.029124	0.01430793	0.04687284	0.05874395	0.03924126	0.02629422	0.02610109	0.03937129	0.02583681	0.03267672	0.02988622
310	0.04128217	0.03784334	0.0434869	0	0.05005132	0.03543082	0.05587876	0.03083628	0	0.05109026	0	0.05672145	0	0.04552919	0.05654972	0.04009968	0.04944784	0.05917927	0	0	0.03354636	0.05129394	0.04288569	0.03466604	0	0.05167118	0.05270502	0.06301555	0.04557978	0.05249667	0.04693583	0.05488286	0.06980489	0.0362861	0	0.04309707	0	0.03193665	0.03719357	0.02711249	0.0597034	0.07095893	0.05445941	0.03653479	0.04081266	0.05280407	0.03570366	0.0446236	0.0389122
311	0.06893504	0.05738316	0.06361158	0	0.06454021	0.05819088	0.07915661	0.05163353	0	0.06398771	0	0.07289782	0	0.06060078	0.06702085	0.06269562	0.074223	0.07587414	0	0	0.05416876	0.07157768	0.0625917	0.0497742	0	0.07042455	0.07171003	0.06321018	0.06681236	0.06892951	0.05913854	0.06593355	0.08772963	0.04797698	0	0.06193717	0	0.05073171	0.05131211	0.04159737	0.08071244	0.09382508	0.06686018	0.06031372	0.06556494	0.07215797	0.06013546	0.06235529	0.05856366
312	0.04465867	0.02588558	0.04071576	0	0.05006874	0.03805101	0.04675727	0.03179111	0	0.05698013	0	0.05705681	0	0.05769895	0.05325732	0.03144518	0.05384389	0.06836265	0	0	0.03198836	0.04415805	0.04118069	0.034737	0	0.06345028	0.05659876	0.05842878	0.04565231	0.02888853	0.05380847	0.06125154	0.0721471	0.04220678	0	0.04482939	0	0.03582255	0.04094185	0.0251145	0.06265186	0.06811704	0.05236101	0.03352451	0.04340746	0.05890034	0.03572809	0.05369396	0.04297743
313	0	0	0	0	0	0	0	0	0	0	0	0	0	0	0	0	0	0	0	0	0	0	0	0	0	0	0	0	0	0	0	0	0	0	0	0	0	0	0	0	0	0	0	0	0	0	0	0	0
314	0.04390303	0.03576792	0.04297508	0	0.05907813	0.0461875	0.04181893	0.03712622	0	0.06455033	0	0.05555258	0	0.05621245	0.06553424	0.03242547	0.05019887	0.07240365	0	0	0.03329843	0.04123491	0.03850747	0.02926351	0	0.06565754	0.0672341	0.05936174	0.04974801	0.05535002	0.04538806	0.06579173	0.07031079	0.04095294	0	0.04077767	0	0.05734259	0.05446055	0.03065164	0.05595577	0.06741575	0.0500405	0.02982367	0.03644973	0.05385936	0.03249553	0.03751809	0.03904685
315	0.06676354	0.0532874	0.05568952	0	0.06606868	0.05360706	0.06411847	0.04076465	0	0.07622003	0	0.07015091	0	0.0640482	0.06407968	0.04974711	0.06781523	0.07749138	0	0	0.05010986	0.06038195	0.05417938	0.04820736	0	0.08135686	0.07000019	0.06875823	0.05343814	0.06454024	0.06053757	0.0666017	0.08242499	0.05182808	0	0.05834273	0	0.05907467	0.05904449	0.03812949	0.07466401	0.0850967	0.07014312	0.05412779	0.06389897	0.0729571	0.04435823	0.06052596	0.05990801
316	0.0284355	0.02972402	0.03302134	0	0.04547422	0.03333513	0.03581062	0.02765967	0	0.06149762	0	0.05205775	0	0.0393978	0.05240714	0.02808052	0.042418	0.0588671	0	0	0.02812494	0.03166224	0.0320612	0.03124177	0	0.05128781	0.05689885	0.05296841	0.03354508	0.04032173	0.04363005	0.05455739	0.06656006	0.03459199	0	0.03546059	0	0.03965519	0.03624476	0.02223114	0.0540962	0.06411884	0.04938916	0.02712293	0.03324929	0.03807801	0.02756812	0.03921013	0.03475921
317	0.05861418	0.04491308	0.06043294	0	0.0645322	0.04074781	0.0630528	0.03790223	0	0.07253042	0	0.06676017	0	0.05973836	0.06813449	0.05321652	0.06271102	0.07005914	0	0	0.04755804	0.06361004	0.05526804	0.04222829	0	0.07242704	0.05470308	0.06651057	0.05119748	0.06262513	0.05806398	0.06738683	0.08944098	0.04828528	0	0.05974957	0	0.05094196	0.05228163	0.03402083	0.07175462	0.07655681	0.06870832	0.04888358	0.05499627	0.06614204	0.05051702	0.05526476	0.05582275
318	0.06459553	0.04763096	0.0554212	0	0.0626508	0.04123209	0.05253215	0.03412041	0	0.05394279	0	0.05485786	0	0.04880023	0.068286	0.04246301	0.05639278	0.06673304	0	0	0.05269425	0.04868724	0.04319995	0.02561887	0	0.07004893	0.07162507	0.06297156	0.04726873	0.04812554	0.05422937	0.07390863	0.07375897	0.03741893	0	0.04596636	0	0.05586679	0.06271042	0.02642185	0.06461681	0.08972218	0.07201574	0.03879886	0.04608968	0.06107281	0.04012181	0.06129569	0.05214756
319	0.04388744	0.04062825	0.04492338	0	0.05007878	0.05053884	0.053609	0.03829751	0	0.06557108	0	0.06025336	0	0.05330764	0.06144422	0.03588175	0.05039804	0.06293473	0	0	0.03141888	0.04917631	0.0472147	0.03568435	0	0.06391575	0.06149535	0.06643561	0.04247746	0.05490578	0.04750873	0.06199858	0.07897766	0.04302075	0	0.04781028	0	0.04173991	0.04402507	0.03180336	0.06347291	0.0617416	0.05568878	0.0386641	0.04032285	0.05800948	0.03472672	0.0470975	0.04400767
320	0.05171959	0.04121216	0.04821252	0	0.06635552	0.05519445	0.05529166	0.03801284	0	0.08028103	0	0.06434923	0	0.0616011	0.07441611	0.04386086	0.06051694	0.07741087	0	0	0.04501047	0.05334349	0.04702273	0.04874453	0	0.06745544	0.06366716	0.07185226	0.05314188	0.05546842	0.05446507	0.06838678	0.08228262	0.05599518	0	0.04407928	0	0.05873032	0.05862243	0.04145131	0.06857881	0.07363263	0.06353732	0.03857642	0.05004635	0.06018234	0.0484668	0.05016643	0.05206861
321	0.05650967	0.05184935	0.05808291	0	0.05474529	0.04917231	0.06521795	0.04241188	0	0.06039978	0	0.06724302	0	0.0607672	0.0633635	0.05314312	0.06464279	0.07249542	0	0	0.04286683	0.062845	0.05782911	0.0392736	0	0.07564381	0.07199169	0.05915049	0.06165268	0.05782589	0.05517255	0.07096715	0.08728991	0.05028511	0	0.05534087	0	0.05054551	0.05183814	0.0337716	0.068913	0.08190252	0.07346219	0.04752252	0.05141428	0.06738381	0.05514447	0.05644786	0.05610521
322	0.03206367	0.02825887	0.03614474	0	0.03875896	0.04360515	0.04032034	0.03463341	0	0.06606302	0	0.05860632	0	0.05081215	0.05235121	0.02938132	0.04506968	0.06547381	0	0	0.02658382	0.03605666	0.03454875	0.03837523	0	0.0630847	0.06437527	0.05962761	0.04188009	0.05019762	0.04626354	0.05846194	0.06840764	0.03608056	0	0.03012032	0	0.04253801	0.04533944	0.02375428	0.05505647	0.05866241	0.04680236	0.03003417	0.0324461	0.04323842	0.02747266	0.0424289	0.03487207
323	0	0	0	0	0	0	0	0	0	0	0	0	0	0	0	0	0	0	0	0	0	0	0	0	0	0	0	0	0	0	0	0	0	0	0	0	0	0	0	0	0	0	0	0	0	0	0	0	0
324	0.06333105	0.04867121	0.06092831	0	0.06719626	0.05985559	0.06538966	0.04220446	0	0.06166518	0	0.06871466	0	0.06259847	0.05206693	0.04862261	0.06255299	0.0801154	0	0	0.04800452	0.06109055	0.05273638	0.03328738	0	0.07231588	0.06827722	0.06074725	0.05505466	0.06284517	0.0571825	0.07026184	0.08469255	0.04775548	0	0.05630044	0	0.04825161	0.05850049	0.04193791	0.07390127	0.0740273	0.07205703	0.05340137	0.0575103	0.07608951	0.04913124	0.062733	0.05785522
325	0	0	0	0	0	0	0	0	0	0	0	0	0	0	0	0	0	0	0	0	0	0	0	0	0	0	0	0	0	0	0	0	0	0	0	0	0	0	0	0	0	0	0	0	0	0	0	0	0
326	0.06828175	0.05974669	0.06440304	0	0.07226209	0.05953105	0.06889499	0.04761239	0	0.06758439	0	0.06997103	0	0.06052456	0.06936739	0.05903588	0.06710486	0.06809401	0	0	0.05703332	0.06788852	0.06166318	0.04149343	0	0.07860482	0.06941074	0.06491025	0.05861473	0.06668382	0.05937962	0.062094	0.08242383	0.0538612	0	0.05666895	0	0.05541469	0.05930407	0.03968273	0.07678141	0.08661939	0.06772304	0.05496997	0.05902622	0.07621565	0.0553427	0.0622383	0.06245301
327	0.05245175	0.04201299	0.0535162	0	0.06425951	0.04383242	0.05411273	0.03778626	0	0.06062952	0	0.0591715	0	0.05909572	0.0516372	0.03687847	0.0539064	0.07085647	0	0	0.04028918	0.04749352	0.04034764	0.03685768	0	0.06129984	0.06178289	0.05900254	0.04788982	0.05272799	0.05888876	0.06573041	0.07619823	0.04548929	0	0.04461166	0	0.04727868	0.04911682	0.0313548	0.07023403	0.08557996	0.0693442	0.04163578	0.04747343	0.06696477	0.04204333	0.05614516	0.04049262
328	0.04780457	0.03359639	0.04634105	0	0.05499028	0.04300088	0.04668102	0.03166695	0	0.06368237	0	0.05184004	0	0.05337042	0.05944615	0.04088247	0.04743341	0.06873015	0	0	0.03658975	0.04267268	0.03379629	0.03551669	0	0.0678276	0.06684823	0.05240965	0.04682273	0.04738975	0.04494887	0.06521502	0.06965176	0.04170642	0	0.041812	0	0.05012053	0.0551537	0.02744613	0.05888821	0.07299774	0.05788902	0.04044033	0.0394847	0.05866312	0.03635892	0.04136425	0.03873677
329	0.05433902	0.04841726	0.0492189	0	0.06411214	0.03829859	0.04976624	0.0294041	0	0.06151316	0	0.05309035	0	0.04639707	0.05347391	0.03741712	0.05596885	0.0613773	0	0	0.04470936	0.04731885	0.04544167	0.03035104	0	0.07590179	0.06455541	0.0532517	0.04025062	0.04733699	0.05378818	0.06918039	0.07595131	0.03555107	0	0.04815346	0	0.04763961	0.05558639	0.0230875	0.05821036	0.08376372	0.07300629	0.03648221	0.04558948	0.06021335	0.03877164	0.05330525	0.05364914
330	0.06528036	0.0531181	0.05739236	0	0.06747967	0.05275119	0.05489451	0.05148064	0	0.07560278	0	0.0730362	0	0.06436479	0.07132324	0.0516925	0.06016183	0.0768104	0	0	0.04703259	0.05074276	0.04730115	0.05048327	0	0.06365541	0.0751269	0.07358004	0.05962389	0.0696395	0.06638262	0.06874614	0.080127	0.05868259	0	0.05289399	0	0.06238417	0.05987115	0.0433598	0.07510505	0.08645626	0.0675517	0.05616159	0.05729889	0.06906841	0.04610087	0.05707518	0.05320393
331	0.04798933	0.04022124	0.03449664	0	0.05370134	0.03355369	0.04735792	0.02484703	0	0.05463998	0	0.05613221	0	0.04234847	0.05997517	0.03384454	0.04956426	0.05408778	0	0	0.04037803	0.04505637	0.0371552	0.03691961	0	0.06336906	0.054839	0.05615556	0.03685875	0.05603396	0.04531731	0.05548881	0.07108419	0.03687833	0	0.0406318	0	0.04866111	0.04821154	0.0236857	0.05369663	0.07444278	0.06518752	0.02687478	0.03729759	0.04586341	0.03181172	0.04940208	0.04186255
332	0.05153385	0.04436912	0.05094103	0	0.05678298	0.04380863	0.05845206	0.03408852	0	0.05121631	0	0.04056569	0	0.038651	0.05037607	0.04364404	0.05486991	0.06306342	0	0	0.03744434	0.05606131	0.04680482	0.03087068	0	0.06024749	0.05638262	0.05790714	0.0421998	0.05288473	0.05000904	0.06126554	0.0677358	0.03462777	0	0.04866228	0	0.03729595	0.05142849	0.02491844	0.06520037	0.07414172	0.05930363	0.04082097	0.04378933	0.05677745	0.04140791	0.04603607	0.04204587
333	0	0	0	0	0	0	0	0	0	0	0	0	0	0	0	0	0	0	0	0	0	0	0	0	0	0	0	0	0	0	0	0	0	0	0	0	0	0	0	0	0	0	0	0	0	0	0	0	0
334	0.05710713	0.04794849	0.05288148	0	0.06176643	0.06158883	0.06123698	0.04618503	0	0.08011708	0	0.06636508	0	0.0706579	0.06775537	0.05052092	0.06442613	0.07411468	0	0	0.05129455	0.05472433	0.05050636	0.04057841	0	0.07429939	0.07485648	0.07022612	0.06341688	0.06232254	0.06924923	0.07341148	0.08399958	0.05796308	0	0.04616459	0	0.06249155	0.05919893	0.04625913	0.06989937	0.07216546	0.06605651	0.05597797	0.05320155	0.06750682	0.04870913	0.06485607	0.05719157
335	0.05768709	0.04244286	0.05399251	0	0.05852956	0.04978581	0.05764977	0.0389822	0	0.06085705	0	0.06283478	0	0.05198588	0.04854279	0.04597556	0.05978744	0.0704852	0	0	0.03914234	0.05655486	0.04961943	0.02835041	0	0.06559109	0.05754662	0.05401053	0.04580445	0.05711174	0.05497345	0.05890413	0.0767791	0.04756869	0	0.04774003	0	0.03961406	0.05220253	0.0329525	0.06598196	0.06839506	0.05960169	0.04442919	0.04646536	0.06742007	0.04690295	0.04335624	0.04340667
336	0.05584247	0.04684046	0.04603457	0	0.05772299	0.03937876	0.0554239	0.02999397	0	0.05708411	0	0.05608718	0	0.05628141	0.06642373	0.03820515	0.05168486	0.06667908	0	0	0.04459484	0.0514542	0.04270507	0.03510826	0	0.06547644	0.06310689	0.06876128	0.05088396	0.04956373	0.04444124	0.06856623	0.07087123	0.04379705	0	0.04302212	0	0.04936142	0.05566762	0.02591362	0.05807341	0.07939858	0.06530131	0.04036426	0.04709337	0.06237852	0.04424211	0.05775994	0.0514283
337	0.0497837	0.04502991	0.0445282	0	0.06344148	0.04327079	0.0531194	0.03095772	0	0.06680985	0	0.06392414	0	0.05382877	0.06890626	0.04199809	0.05857116	0.06542585	0	0	0.04055285	0.052191	0.04460114	0.04107189	0	0.07038826	0.07371953	0.06124681	0.04790831	0.05713063	0.05568679	0.06890333	0.07582762	0.04486449	0	0.0469646	0	0.05858352	0.0587339	0.03260277	0.06094042	0.07572042	0.06780661	0.03650357	0.04065474	0.05551914	0.04178578	0.05105501	0.04438009
338	0	0	0	0	0	0	0	0	0	0	0	0	0	0	0	0	0	0	0	0	0	0	0	0	0	0	0	0	0	0	0	0	0	0	0	0	0	0	0	0	0	0	0	0	0	0	0	0	0
339	0.05163747	0.03915204	0.04355325	0	0.05817478	0.0544544	0.04657944	0.04268144	0	0.06458089	0	0.05866083	0	0.05395809	0.05985855	0.0442352	0.05075565	0.07193463	0	0	0.0359206	0.04483256	0.03970032	0.04267884	0	0.06682061	0.0694652	0.06247734	0.05430816	0.06051505	0.05103054	0.07332421	0.0670849	0.05551001	0	0.04728176	0	0.05040829	0.05680294	0.03835487	0.06623566	0.07406929	0.06039978	0.03987887	0.04041928	0.057022	0.04694218	0.01089906	0.03257549
340	0.05609714	0.04682451	0.05497198	0	0.06854759	0.05420751	0.0500609	0.04370515	0	0.07304091	0	0.06113921	0	0.06618119	0.07017271	0.04664693	0.05842553	0.07712661	0	0	0.04203481	0.04775006	0.04515742	0.0475842	0	0.07007434	0.0688464	0.07438747	0.05455933	0.05772488	0.06079972	0.06788919	0.08578049	0.05526285	0	0.04940184	0	0.0573587	0.06542947	0.04344268	0.06819083	0.07499219	0.07201551	0.05159	0.04931895	0.06730818	0.04704407	0.05645639	0.05163149
341	0.06549381	0.05829621	0.06127618	0	0.07039844	0.05919153	0.07004973	0.05151309	0	0.07200484	0	0.07692865	0	0.06391731	0.06416546	0.05778314	0.07045899	0.08668296	0	0	0.05561301	0.0693414	0.06166558	0.0473643	0	0.07734856	0.071405	0.06859309	0.05592274	0.07014286	0.06563698	0.07427889	0.09153571	0.05594391	0	0.05969874	0	0.05782739	0.06578568	0.0462903	0.08078243	0.07895581	0.07125561	0.05710336	0.06166006	0.06970428	0.06740009	0.0570068	0.05857537
342	0.03920359	0.03362637	0.04863784	0	0.05196821	0.05582645	0.05506184	0.03751583	0	0.06876594	0	0.06661699	0	0.05386192	0.06369535	0.0401257	0.05269185	0.07427053	0	0	0.03339546	0.05273077	0.04303597	0.0462058	0	0.06122831	0.0676358	0.06539462	0.05078832	0.05107086	0.05429093	0.0649575	0.07108135	0.04717262	0	0.04679915	0	0.04648324	0.05221941	0.03507969	0.05871723	0.05307775	0.04322819	0.03940252	0.03863475	0.05640208	0.04306246	0.04931597	0.03888058
343	0.06757848	0.06089827	0.0551129	0	0.07068585	0.05775898	0.06793739	0.04807253	0	0.0740772	0	0.07409271	0	0.05828167	0.06901153	0.05696162	0.07506248	0.07573264	0	0	0.06185998	0.0639093	0.05866244	0.04459465	0	0.07373125	0.06956942	0.06725577	0.05866042	0.06774724	0.05984534	0.07774544	0.09308551	0.05072284	0	0.06475827	0	0.06058836	0.06398453	0.0427633	0.0746761	0.09161538	0.08257964	0.05012809	0.06562072	0.07426375	0.05367081	0.06560497	0.05534234
344	0.04327823	0.04033377	0.04510739	0	0.05015397	0.04091999	0.04681395	0.03200799	0	0.06224703	0	0.06584831	0	0.05888116	0.05802773	0.03353371	0.04813944	0.07008739	0	0	0.03826679	0.0445405	0.04273426	0.03719426	0	0.06475405	0.06495909	0.06525304	0.04282507	0.05774628	0.05813267	0.06041095	0.07938142	0.04024076	0	0.04242782	0	0.05217424	0.05051946	0.02961897	0.05394636	0.06934225	0.05147722	0.0381705	0.0433994	0.0595992	0.0345252	0.04872963	0.03838163
345	0.05475413	0.05358066	0.06238787	0	0.06870862	0.05296379	0.06491694	0.04351325	0	0.06657814	0	0.07243044	0	0.0625257	0.06378213	0.04751229	0.07019027	0.07124669	0	0	0.05533308	0.06084552	0.05648218	0.0403939	0	0.07605316	0.06872267	0.06731435	0.05833987	0.05604553	0.06653047	0.07186715	0.09094947	0.04748859	0	0.05744915	0	0.06140094	0.05669568	0.03611575	0.07448208	0.094831	0.08528082	0.05410459	0.06128475	0.07728385	0.05359229	0.06650693	0.05993256
346	0.05587003	0.04791632	0.06339876	0	0.06719954	0.04915587	0.05637257	0.04262049	0	0.07089184	0	0.06497342	0	0.06490753	0.06528344	0.04752479	0.0681604	0.07618436	0	0	0.05013694	0.05465588	0.04692968	0.03985812	0	0.08014016	0.07084098	0.06071436	0.05481968	0.06724642	0.04172093	0.07370982	0.08140698	0.0502997	0	0.05158735	0	0.06516946	0.06125644	0.03882106	0.06424289	0.09311952	0.07141334	0.04969827	0.0568257	0.0681707	0.04798632	0.05614469	0.04762911
347	0.06006957	0.04947682	0.05709276	0	0.06950634	0.05337622	0.06198138	0.03666962	0	0.07049679	0	0.06669528	0	0.05847805	0.0602751	0.04851687	0.07197417	0.07202059	0	0	0.05332366	0.05949589	0.05432848	0.02858952	0	0.07557536	0.06849826	0.06269001	0.05749843	0.06090463	0.05352773	0.06903168	0.08554118	0.05021477	0	0.05482828	0	0.05042769	0.05818913	0.03838689	0.07068187	0.0794751	0.06650841	0.05510726	0.05978294	0.07309089	0.04595036	0.06195513	0.05768039
348	0	0	0	0	0	0	0	0	0	0	0	0	0	0	0	0	0	0	0	0	0	0	0	0	0	0	0	0	0	0	0	0	0	0	0	0	0	0	0	0	0	0	0	0	0	0	0	0	0
349	0.05092417	0.03932661	0.04289088	0	0.06031214	0.0491174	0.04394616	0.03878555	0	0.06857304	0	0.05482209	0	0.05522627	0.05867474	0.03910913	0.05451149	0.06975085	0	0	0.03781215	0.04212581	0.03777994	0.03785845	0	0.06946129	0.06768845	0.06452742	0.04875448	0.05634846	0.04965145	0.07146109	0.06837709	0.04983731	0	0.04340485	0	0.05212321	0.0556596	0.03456783	0.06251394	0.07551506	0.06327695	0.03316791	0.04034871	0.05691928	0.04317076	0.01177952	0.0303923
350	0.04786902	0.04055992	0.04534185	0	0.05159067	0.03293052	0.04693239	0.03015637	0	0.05597335	0	0.05311222	0	0.05329855	0.05854418	0.03883284	0.04900718	0.06054496	0	0	0.03656731	0.04311587	0.040382	0.03074342	0	0.05836039	0.06176388	0.06054776	0.04950836	0.05574627	0.0466116	0.06138876	0.07321785	0.04102719	0	0.04373315	0	0.04371735	0.03948079	0.02609671	0.05827966	0.0759352	0.05276154	0.03817863	0.04451294	0.06402299	0.03862224	0.04566889	0.03904272
351	0.05839035	0.06165398	0.06934502	0	0.06865462	0.06199916	0.07716712	0.04828997	0	0.05785277	0	0.06728177	0	0.06944138	0.06478995	0.06334281	0.0653213	0.07583513	0	0	0.05789602	0.06845203	0.06358299	0.04420084	0	0.0890769	0.07397875	0.07388558	0.06255606	0.07228767	0.06338903	0.07076398	0.08841316	0.05104595	0	0.06524024	0	0.06555166	0.06789405	0.04184646	0.07803469	0.08994439	0.08291127	0.06405369	0.06390592	0.07078718	0.05950329	0.06355574	0.06180148
352	0.05873792	0.05530237	0.06175508	0	0.06128609	0.05774252	0.06598246	0.03918583	0	0.07203509	0	0.0609911	0	0.06841534	0.06868272	0.04820014	0.05904328	0.06783871	0	0	0.04914671	0.06359157	0.05046005	0.04143695	0	0.07430529	0.07085887	0.05819796	0.05864846	0.05472322	0.05934274	0.07468082	0.08804737	0.0560721	0	0.05330892	0	0.05344139	0.06005889	0.03542901	0.06742857	0.07539557	0.0699043	0.04651262	0.04797086	0.07034602	0.05503583	0.05845759	0.05443374
353	0.04909428	0.04691438	0.04711337	0	0.05425982	0.05043176	0.06184788	0.03412955	0	0.06478149	0	0.06487048	0	0.05952047	0.05822391	0.04743981	0.06285758	0.06737708	0	0	0.04555102	0.05958458	0.05073385	0.04098733	0	0.0736305	0.05648978	0.0653928	0.05240547	0.06284058	0.05195911	0.0586501	0.08028383	0.0439659	0	0.05353948	0	0.04840404	0.05281937	0.0325698	0.06570133	0.0837303	0.07640446	0.04985627	0.04833354	0.05981346	0.04522658	0.05560409	0.05223766
354	0.02826368	0.02896366	0.03636019	0	0.04757167	0.04066929	0.043042	0.03114807	0	0.05874054	0	0.05466451	0	0.04522278	0.05767507	0.02577281	0.04724751	0.06566063	0	0	0.023896	0.04226372	0.03396078	0.03195754	0	0.05644082	0.05751738	0.05433873	0.03904647	0.04733294	0.03747061	0.05984225	0.06790908	0.03500832	0	0.03473353	0	0.04084102	0.04424902	0.02441542	0.0527385	0.05332653	0.0444693	0.0212461	0.03056772	0.045456	0.03195586	0.03795989	0.03251182
355	0.05361982	0.04134695	0.05620085	0	0.06335762	0.05851416	0.06801383	0.04870379	0	0.07149652	0	0.0707476	0	0.06448629	0.06570624	0.04756809	0.06393058	0.08159998	0	0	0.04065391	0.06237374	0.05292836	0.04203695	0	0.06978236	0.07602202	0.07752671	0.06601507	0.06413202	0.06739281	0.07497023	0.07982136	0.05850056	0	0.05606126	0	0.04952018	0.05756355	0.04735589	0.07833473	0.06801532	0.02390953	0.05234445	0.0506995	0.07074694	0.04409816	0.05859467	0.04978163
356	0	0	0	0	0	0	0	0	0	0	0	0	0	0	0	0	0	0	0	0	0	0	0	0	0	0	0	0	0	0	0	0	0	0	0	0	0	0	0	0	0	0	0	0	0	0	0	0	0
357	0.05921402	0.04929392	0.05558489	0	0.05874654	0.05207736	0.05563789	0.03964288	0	0.0578565	0	0.06343271	0	0.05789514	0.03747409	0.04611111	0.06291224	0.07253963	0	0	0.05075	0.05733361	0.05128407	0.03907887	0	0.07521135	0.06291973	0.06002988	0.05018031	0.0563527	0.05297021	0.06663363	0.07810503	0.0449099	0	0.04506081	0	0.04547245	0.05207131	0.02791812	0.06488374	0.08383001	0.06685276	0.0488362	0.05712418	0.06950133	0.05135562	0.05329612	0.04898407
358	0	0	0	0	0	0	0	0	0	0	0	0	0	0	0	0	0	0	0	0	0	0	0	0	0	0	0	0	0	0	0	0	0	0	0	0	0	0	0	0	0	0	0	0	0	0	0	0	0
359	0.04756781	0.04115245	0.04684015	0	0.05922485	0.053571	0.04833105	0.04357058	0	0.06154252	0	0.05984616	0	0.05849351	0.06280724	0.04061359	0.05739947	0.07330437	0	0	0.03647782	0.04556116	0.0428153	0.04440411	0	0.06788112	0.06910315	0.06896905	0.05107649	0.05498311	0.05143596	0.06697453	0.07376477	0.04334757	0	0.04518483	0	0.04912439	0.05779379	0.03685873	0.06653926	0.0669639	0.05452161	0.03685564	0.0377849	0.05206542	0.03935473	0.0478218	0.04460491
360	0.04775971	0.03501939	0.05295375	0	0.05439721	0.04939927	0.05344352	0.03419934	0	0.07047203	0	0.066571	0	0.06330451	0.06486667	0.04302421	0.05574223	0.07166072	0	0	0.03925733	0.05558068	0.04760072	0.0351328	0	0.06419866	0.069001	0.05823855	0.0526971	0.06071497	0.04713778	0.07030127	0.07629274	0.04821795	0	0.04590006	0	0.05588248	0.04535665	0.03162562	0.05585486	0.07106569	0.06497027	0.04235417	0.04813551	0.06318291	0.03893036	0.05079319	0.04564423
361	0.0621419	0.05166366	0.05769176	0	0.06191087	0.05572638	0.07190639	0.04291834	0	0.07152671	0	0.06256461	0	0.05425112	0.06002075	0.05752339	0.06877823	0.06854935	0	0	0.05420196	0.06960172	0.05828102	0.03455562	0	0.06898418	0.02506243	0.06161228	0.05532903	0.05961409	0.05718168	0.03007354	0.083086	0.05390873	0	0.05446785	0	0.04975513	0.04617805	0.03780189	0.0659731	0.07931698	0.07020283	0.05066617	0.05930288	0.07071208	0.05181987	0.05706096	0.05505349
362	0.03812426	0.03330947	0.03742632	0	0.04611458	0.03367515	0.04155246	0.02653297	0	0.04948182	0	0.04444567	0	0.03601755	0.04271507	0.03109704	0.05029271	0.05767182	0	0	0.03497313	0.03773462	0.03839869	0.02953323	0	0.05431657	0.04235942	0.04774757	0.03575436	0.04471063	0.03900496	0.04617262	0.06452404	0.02974045	0	0.03782276	0	0.03455607	0.04080769	0.01877024	0.0561696	0.06932131	0.05129313	0.03382792	0.03973162	0.04612053	0.0352462	0.03372759	0.03886719
363	0	0	0	0	0	0	0	0	0	0	0	0	0	0	0	0	0	0	0	0	0	0	0	0	0	0	0	0	0	0	0	0	0	0	0	0	0	0	0	0	0	0	0	0	0	0	0	0	0
364	0.05358469	0.04092122	0.04558149	0	0.0615707	0.04030572	0.05617525	0.03046076	0	0.06653148	0	0.05348644	0	0.05475489	0.05696237	0.03948574	0.0569454	0.06918559	0	0	0.0460835	0.05531299	0.04392778	0.03552612	0	0.07251284	0.05879448	0.05598596	0.04253342	0.05755127	0.05061992	0.0675522	0.07893513	0.04527779	0	0.04935073	0	0.05235198	0.0511717	0.02764449	0.06391405	0.07595296	0.06707969	0.03765756	0.04642511	0.06577107	0.04338112	0.04816989	0.04734183
365	0.05747203	0.04357414	0.05973371	0	0.0539162	0.05170674	0.06434962	0.03225786	0	0.07296524	0	0.06355694	0	0.06002554	0.06270985	0.05419606	0.0665322	0.06338881	0	0	0.04786143	0.06027314	0.05591234	0.0388463	0	0.06766552	0.05866918	0.06819265	0.0556556	0.06124327	0.06268387	0.05882457	0.08306351	0.04969005	0	0.0607971	0	0.05134887	0.05705702	0.02954151	0.07293311	0.08928635	0.0776166	0.05431786	0.05795121	0.07123411	0.05031727	0.05778533	0.05231988
366	0.03829695	0.03163571	0.02675242	0	0.04215053	0.03120008	0.04440951	0.01905895	0	0.04404953	0	0.04387764	0	0.03193482	0.04261551	0.03103319	0.04161075	0.04483003	0	0	0.02753739	0.03906009	0.03058	0.02468166	0	0.04699464	0.0422058	0.03783015	0.03506513	0.044515	0.03951242	0.04312152	0.0589168	0.03084268	0	0.03160777	0	0.03237185	0.03253761	0.01402578	0.04317366	0.06826558	0.05521201	0.02479078	0.03582719	0.04295733	0.02991882	0.03585332	0.03725033
367	0.06895641	0.06430408	0.07212153	0	0.0784128	0.0707751	0.07038769	0.05994375	0	0.07732731	0	0.07806906	0	0.07196748	0.07169157	0.06523296	0.08151118	0.08828531	0	0	0.06562698	0.06949057	0.0705815	0.04534649	0	0.08582495	0.0776236	0.07267885	0.0723403	0.05804802	0.07984087	0.07689999	0.10097335	0.05525542	0	0.06555113	0	0.0583857	0.07032548	0.05239323	0.08286317	0.0861137	0.08056839	0.06632145	0.06925303	0.08189579	0.06166196	0.0600043	0.06166606
368	0.04875175	0.03651125	0.04735614	0	0.05633101	0.04935169	0.05271043	0.03526354	0	0.06618674	0	0.06329646	0	0.05670149	0.06138174	0.03850908	0.05189667	0.07140771	0	0	0.03634614	0.0487949	0.04829253	0.04039365	0	0.06366462	0.06761111	0.06890206	0.05176065	0.05368371	0.05548664	0.06207006	0.07171594	0.0477275	0	0.04717722	0	0.04579887	0.05340731	0.03267369	0.06374813	0.06489914	0.06014822	0.04281123	0.04462031	0.05320297	0.04156998	0.04941385	0.04624979
369	0.05843824	0.05297986	0.06281033	0	0.07269566	0.05623454	0.0667292	0.05203229	0	0.07973942	0	0.07228434	0	0.07302995	0.07481354	0.05578846	0.07462809	0.07882907	0	0	0.04739295	0.06237129	0.05931965	0.0460952	0	0.07244242	0.08221717	0.08008616	0.07098291	0.07765721	0.05914202	0.07706773	0.09273893	0.05715201	0	0.05989308	0	0.059785	0.05811422	0.04990633	0.080974	0.08742783	0.07223315	0.05613133	0.06086164	0.07240492	0.0557015	0.05940101	0.05118961
370	0	0	0	0	0	0	0	0	0	0	0	0	0	0	0	0	0	0	0	0	0	0	0	0	0	0	0	0	0	0	0	0	0	0	0	0	0	0	0	0	0	0	0	0	0	0	0	0	0
371	0	0	0	0	0	0	0	0	0	0	0	0	0	0	0	0	0	0	0	0	0	0	0	0	0	0	0	0	0	0	0	0	0	0	0	0	0	0	0	0	0	0	0	0	0	0	0	0	0
372	0.04278348	0.03492886	0.04179997	0	0.05685373	0.05147263	0.05412711	0.03971443	0	0.07014078	0	0.06422879	0	0.05979602	0.0618977	0.03916313	0.05620463	0.07153806	0	0	0.03658874	0.04777095	0.04806459	0.04179018	0	0.06768893	0.05979566	0.0697793	0.04914445	0.0532577	0.05754678	0.05559159	0.07411646	0.04349127	0	0.04511026	0	0.04765663	0.04809727	0.03411987	0.05811664	0.06591867	0.05358841	0.03842651	0.04541079	0.04753469	0.04107378	0.05498548	0.04819547
373	0.05338452	0.04625205	0.0508316	0	0.06267126	0.05822915	0.05701913	0.04558947	0	0.06513205	0	0.06665298	0	0.06371009	0.06803474	0.04479473	0.05939895	0.07848621	0	0	0.04202609	0.05663629	0.04832843	0.04731412	0	0.07125025	0.07951393	0.0726932	0.05853516	0.06247269	0.05802218	0.08100648	0.07371273	0.05069764	0	0.05072996	0	0.05034848	0.0621495	0.03721137	0.06343334	0.06932278	0.05749631	0.04471557	0.04259378	0.05648283	0.05032756	0.0502815	0.04890011
374	0.04139654	0.03638661	0.04316938	0	0.05614087	0.04826541	0.04405654	0.03343307	0	0.05805317	0	0.05671496	0	0.05415477	0.05698559	0.03663275	0.05543378	0.06572529	0	0	0.0352474	0.04282197	0.03795107	0.03974756	0	0.06526306	0.05610393	0.06074323	0.04271794	0.04667253	0.05107591	0.06111055	0.07367246	0.04205364	0	0.03373966	0	0.04609828	0.05325374	0.02741936	0.06287937	0.06999176	0.05927014	0.03622246	0.04075924	0.05833546	0.04286574	0.0477659	0.03803589
375	0.06801429	0.05978661	0.06052565	0	0.07549837	0.05116406	0.06002325	0.04034181	0	0.05818907	0	0.06435745	0	0.05821801	0.06712148	0.04627065	0.0658766	0.07187244	0	0	0.05855704	0.05793974	0.05304168	0.03650712	0	0.08442727	0.08087435	0.07588221	0.05808764	0.05693292	0.0514676	0.08190945	0.08404986	0.05011814	0	0.05297392	0	0.05578487	0.06782742	0.03667872	0.06980288	0.07928928	0.0831544	0.04479399	0.05547978	0.07185459	0.05101466	0.06494807	0.06587654
376	0.06082485	0.0543965	0.06388586	0	0.06489832	0.05444681	0.06844089	0.04599286	0	0.06797354	0	0.06969266	0	0.06132243	0.06658076	0.06557913	0.07902453	0.06900889	0	0	0.05845	0.06524308	0.05575666	0.0417165	0	0.07558593	0.06853116	0.07464851	0.05969238	0.06601258	0.05831121	0.06350763	0.08769032	0.05111044	0	0.05741016	0	0.05551543	0.05538894	0.04211883	0.0680198	0.08415286	0.07439589	0.05525673	0.06030368	0.06381564	0.05969281	0.06902846	0.05948811
377	0.0374218	0.032933	0.03646277	0	0.04914019	0.03664365	0.04300916	0.02819142	0	0.0514589	0	0.0517534	0	0.04530103	0.04988539	0.0259934	0.03700638	0.06492111	0	0	0.02711756	0.03788126	0.03196908	0.0315933	0	0.05451305	0.05427317	0.06165131	0.03652963	0.04657418	0.04157065	0.05128007	0.06559166	0.03753446	0	0.03330874	0	0.03543778	0.04190353	0.02292982	0.04898481	0.06470747	0.05119333	0.03160187	0.03152617	0.0478571	0.03247996	0.03988835	0.03615562
378	0.07828178	0.05964583	0.07123944	0	0.07572778	0.06473515	0.07974051	0.05988751	0	0.07452144	0	0.07847364	0	0.07351832	0.06740874	0.06963402	0.08254533	0.08412863	0	0	0.06329036	0.07413324	0.07153611	0.04252495	0	0.08985904	0.07385535	0.07194103	0.07458371	0.06437805	0.06835097	0.07947103	0.09289323	0.06743238	0	0.07024076	0	0.05987801	0.06848075	0.05481759	0.08328187	0.09397631	0.0754826	0.06764167	0.06901656	0.08180666	0.05979076	0.07227988	0.06730164
379	0.06090649	0.0507254	0.05900296	0	0.0647884	0.046929	0.06147286	0.0430349	0	0.06144393	0	0.06240305	0	0.06045778	0.0611011	0.05760967	0.06525116	0.07693311	0	0	0.04908552	0.06049133	0.0609372	0.04088201	0	0.07142926	0.05997548	0.06889769	0.06088949	0.06553246	0.05033383	0.05731046	0.08058903	0.04928581	0	0.05576425	0	0.04232685	0.04115928	0.03645938	0.0694482	0.09067105	0.07267215	0.05227857	0.0578055	0.07076941	0.05557751	0.05454643	0.05195847
380	0.03735515	0.03320379	0.03554576	0	0.04959723	0.03808494	0.03975041	0.0339373	0	0.06096705	0	0.05312948	0	0.05220037	0.06232532	0.03041601	0.04481538	0.06401229	0	0	0.02633116	0.03906505	0.03202675	0.03688405	0	0.05863362	0.06762885	0.05981715	0.03984441	0.0473116	0.03735219	0.06496732	0.06176256	0.03690493	0	0.0333248	0	0.04859712	0.04644064	0.0260571	0.04951361	0.06406117	0.04919286	0.02690471	0.0293769	0.04348925	0.03177868	0.03953277	0.03477989
381	0.03545136	0.02897573	0.03162566	0	0.05207966	0.04383856	0.04629397	0.03101568	0	0.05276417	0	0.05267554	0	0.05100446	0.04685922	0.02673875	0.04855797	0.06133018	0	0	0.03123242	0.04224457	0.03404536	0.03558529	0	0.05795942	0.05895492	0.06045789	0.04132495	0.04851615	0.0519413	0.05314905	0.06567328	0.03353172	0	0.03786957	0	0.04486635	0.04042967	0.02611671	0.05747235	0.06605892	0.05307653	0.0323558	0.0382895	0.05464512	0.03309271	0.04734422	0.03726521
382	0.06540871	0.06349204	0.06815424	0	0.07120841	0.0767505	0.07675798	0.05885754	0	0.08363833	0	0.07761171	0	0.073156	0.07532945	0.0613651	0.0775797	0.08725655	0	0	0.06035078	0.07599479	0.06672594	0.05221704	0	0.07767402	0.08684202	0.07641069	0.06983047	0.07633336	0.07080232	0.0789222	0.08878798	0.07053675	0	0.06678157	0	0.06257447	0.06681778	0.05824307	0.085492	0.08917918	0.07661765	0.06855462	0.06209887	0.07265952	0.06466024	0.06235813	0.06224733
383	0.03560407	0.03709314	0.03796696	0	0.05047921	0.04437237	0.05180642	0.0388309	0	0.06469395	0	0.07061253	0	0.04980584	0.06589493	0.03982537	0.05090912	0.07517541	0	0	0.03275646	0.04992907	0.0468142	0.03972609	0	0.06162463	0.06084763	0.06556572	0.04185469	0.05654904	0.03605483	0.05919371	0.07368943	0.0461407	0	0.04922296	0	0.05259771	0.05263378	0.03341348	0.05219285	0.06378838	0.0581423	0.03770388	0.03570125	0.04810631	0.03559136	0.04603515	0.04247337
384	0.06548095	0.05770071	0.06481174	0	0.06348251	0.05938504	0.07189592	0.04652813	0	0.0669194	0	0.07452395	0	0.0647056	0.06034591	0.05667941	0.07084392	0.07786578	0	0	0.05781708	0.06667004	0.06426041	0.04734558	0	0.08015383	0.0659032	0.07290082	0.0524043	0.06370895	0.06154136	0.0624196	0.09235754	0.0479314	0	0.05913948	0	0.0533633	0.05098358	0.03881192	0.0678197	0.08096783	0.07433278	0.05786623	0.06207624	0.08013035	0.05780672	0.06741826	0.06020928
385	0.05938853	0.04266781	0.06354434	0	0.06579263	0.05771172	0.06156462	0.04513823	0	0.07894847	0	0.0713824	0	0.07015999	0.0663948	0.0488329	0.06455806	0.07451291	0	0	0.04255017	0.06248157	0.052841	0.04967254	0	0.07625061	0.07816229	0.06932818	0.06497473	0.06458179	0.06662847	0.08058935	0.08675101	0.05519363	0	0.05244046	0	0.06044943	0.06979393	0.04240312	0.07103569	0.07508988	0.07159293	0.04955121	0.05023614	0.06899988	0.05909891	0.0578756	0.05173248
386	0.12284513	0.10122342	0.11084855	0	0.12410386	0.1133645	0.1193176	0.10356094	0	0.13001413	0	0.11896474	0	0.11418317	0.11975321	0.10690393	0.13159975	0.12255144	0	0	0.10729755	0.11704636	0.10848833	0.09126416	0	0.13273128	0.11875488	0.12434756	0.11782275	0.1062994	0.10841658	0.11876944	0.14604154	0.10541358	0	0.11011674	0	0.10284994	0.11045549	0.0963944	0.13507164	0.14276679	0.12761889	0.11933618	0.11908733	0.12714576	0.10543763	0.11245371	0.10957189
387	0.06983244	0.05876101	0.05889504	0	0.07644727	0.06074263	0.07218271	0.05102682	0	0.08114023	0	0.07068367	0	0.06904956	0.07168936	0.06028627	0.06905638	0.07419619	0	0	0.05617964	0.06968528	0.05731346	0.04727731	0	0.08314037	0.08032738	0.06780397	0.06524916	0.07852976	0.05391535	0.08297364	0.08980333	0.06852202	0	0.07068369	0	0.06156416	0.07039704	0.05017829	0.07587066	0.09082419	0.07619543	0.06508369	0.06619214	0.07679573	0.06236207	0.06137355	0.06039922
388	0	0	0	0	0	0	0	0	0	0	0	0	0	0	0	0	0	0	0	0	0	0	0	0	0	0	0	0	0	0	0	0	0	0	0	0	0	0	0	0	0	0	0	0	0	0	0	0	0
389	0.03696312	0.02808345	0.0355681	0	0.04721046	0.03955169	0.0372098	0.03362246	0	0.05738411	0	0.05092786	0	0.05163263	0.05458374	0.02888009	0.04679632	0.06429974	0	0	0.02753169	0.03658457	0.02319025	0.03270253	0	0.05352653	0.06105858	0.05141851	0.04207444	0.04539038	0.04078762	0.06196501	0.06453348	0.03774486	0	0.03297769	0	0.04501002	0.04670074	0.02313816	0.05082762	0.06136259	0.04557978	0.02811454	0.03297462	0.04624217	0.0302243	0.03954258	0.03284771
390	0.03981314	0.03608942	0.03597966	0	0.04278282	0.0351195	0.04778309	0.02364332	0	0.05451642	0	0.0519901	0	0.04543923	0.05042884	0.02896583	0.04540773	0.06097314	0	0	0.03389396	0.04509269	0.04061619	0.03039247	0	0.05448182	0.05207967	0.05228821	0.04119863	0.04644965	0.0385921	0.05349888	0.07385926	0.03264991	0	0.03658002	0	0.04053904	0.03834856	0.02216659	0.0496953	0.07447541	0.05857378	0.03187814	0.03836131	0.05083365	0.02673102	0.04575963	0.04332709
391	0.05212158	0.04263365	0.05091037	0	0.05951771	0.04242677	0.0591842	0.02985205	0	0.06423383	0	0.05140637	0	0.04904295	0.05455563	0.04405465	0.06082998	0.06063069	0	0	0.04396378	0.05716228	0.05217882	0.03310694	0	0.07270988	0.05685208	0.05913075	0.04552975	0.059614	0.04959487	0.06072696	0.07956088	0.04685031	0	0.05512962	0	0.0457449	0.05080223	0.02842651	0.06127351	0.07690572	0.06498775	0.04100492	0.04949705	0.06353872	0.04929234	0.04817304	0.04455223
392	0.04573774	0.03672886	0.04531534	0	0.05114747	0.04768339	0.04970311	0.03417469	0	0.07287225	0	0.06103141	0	0.06165239	0.06312116	0.03964876	0.05797433	0.06354331	0	0	0.03629795	0.04396655	0.03773952	0.04393749	0	0.05926871	0.06292311	0.06045094	0.05348481	0.05226918	0.0511365	0.06535311	0.07672291	0.04923232	0	0.04282116	0	0.05119841	0.05126657	0.03123022	0.06052737	0.06596436	0.05634045	0.03656664	0.04401844	0.05895974	0.03809191	0.04684539	0.04207663
393	0.04353651	0.03570925	0.0467611	0	0.05606173	0.0455669	0.05013959	0.038625	0	0.06805415	0	0.06471034	0	0.06507581	0.05945618	0.03567802	0.04714599	0.06902961	0	0	0.03118264	0.0461334	0.04622617	0.04028951	0	0.05981078	0.06121548	0.06619795	0.05324516	0.04833533	0.04974705	0.06458578	0.07201906	0.04601893	0	0.04193292	0	0.04895954	0.0484801	0.03420238	0.05703375	0.06364018	0.05564881	0.03646918	0.04042539	0.04775173	0.03940448	0.04720716	0.04450236
394	0	0	0	0	0	0	0	0	0	0	0	0	0	0	0	0	0	0	0	0	0	0	0	0	0	0	0	0	0	0	0	0	0	0	0	0	0	0	0	0	0	0	0	0	0	0	0	0	0
395	0.04406432	0.03317589	0.03145395	0	0.05722464	0.05371346	0.04604858	0.04121836	0	0.05820419	0	0.06467549	0	0.05523873	0.05204714	0.03008842	0.05392793	0.06050575	0	0	0.03081892	0.04554805	0.03848626	0.03852836	0	0.06108585	0.06488922	0.05555122	0.04734548	0.05015075	0.05340034	0.06478968	0.06519575	0.03892043	0	0.04043217	0	0.04257404	0.04771431	0.03312688	0.06335129	0.06090061	0.05207353	0.03972706	0.04084569	0.05449153	0.03335555	0.04255871	0.04032838
396	0.05036003	0.04427637	0.05059571	0	0.04818295	0.04645278	0.05707824	0.03292116	0	0.05556903	0	0.05973223	0	0.04940314	0.05667373	0.04313376	0.05369271	0.06499736	0	0	0.03816613	0.05658067	0.04947039	0.03365666	0	0.06256554	0.06034687	0.05134901	0.04350784	0.05199157	0.05330416	0.0564872	0.07491257	0.04401085	0	0.04955075	0	0.04475422	0.04502936	0.02646163	0.06180067	0.06158973	0.05384976	0.0441921	0.03867801	0.05976493	0.04481574	0.04737515	0.04149115
397	0.06926931	0.0532443	0.07235371	0	0.07243667	0.06018621	0.07817899	0.05313107	0	0.07686866	0	0.07894369	0	0.06470307	0.06401677	0.06051158	0.08013912	0.0821572	0	0	0.05368118	0.0712401	0.06817925	0.04385101	0	0.07394654	0.06716658	0.07236957	0.07179303	0.07039503	0.06755042	0.07746533	0.0946518	0.06415424	0	0.07168549	0	0.05521906	0.05830593	0.04817634	0.08800955	0.09178785	0.07084832	0.06315965	0.06807561	0.08749949	0.06317245	0.06152305	0.06115865
398	0	0	0	0	0	0	0	0	0	0	0	0	0	0	0	0	0	0	0	0	0	0	0	0	0	0	0	0	0	0	0	0	0	0	0	0	0	0	0	0	0	0	0	0	0	0	0	0	0
399	0	0	0	0	0	0	0	0	0	0	0	0	0	0	0	0	0	0	0	0	0	0	0	0	0	0	0	0	0	0	0	0	0	0	0	0	0	0	0	0	0	0	0	0	0	0	0	0	0
400	0.06612834	0.05124791	0.06446879	0	0.06527133	0.051178	0.06789803	0.04431372	0	0.06778693	0	0.05563409	0	0.06112926	0.05998433	0.05529817	0.06731768	0.07885675	0	0	0.05001466	0.06592207	0.05708045	0.03821671	0	0.06999925	0.06786083	0.06370813	0.0533858	0.06682351	0.05258728	0.06800181	0.07770376	0.05087483	0	0.05905067	0	0.04956245	0.06186815	0.03628049	0.07318047	0.08119965	0.0750307	0.05136257	0.05499558	0.0746823	0.05852107	0.05374862	0.05204243
401	0.05508889	0.0471044	0.05168558	0	0.05854959	0.0419806	0.05935893	0.03627162	0	0.05772679	0	0.062194	0	0.04727803	0.06229079	0.04534214	0.05943161	0.06910024	0	0	0.04475367	0.0574128	0.04888403	0.03289236	0	0.06115256	0.06037394	0.06242215	0.05232403	0.05669943	0.0499972	0.06128349	0.07953699	0.04327245	0	0.05862337	0	0.0479537	0.04889542	0.03112535	0.07075296	0.08086087	0.07033754	0.04609668	0.04996413	0.06271365	0.05100252	0.05630633	0.05123796
402	0.06534	0.05731697	0.07120132	0	0.06775577	0.05397297	0.06311506	0.04571182	0	0.0798875	0	0.07490322	0	0.0655382	0.06526282	0.055513	0.07383455	0.0760585	0	0	0.05823894	0.0594227	0.05627899	0.03992389	0	0.07437865	0.07795765	0.06255758	0.06201733	0.06266283	0.0674984	0.07525411	0.09536734	0.05520905	0	0.0674932	0	0.06311747	0.05834144	0.04419477	0.07834363	0.10085586	0.08148232	0.0563749	0.067231	0.08295488	0.05408826	0.06308516	0.0596834
403	0.04745038	0.05089704	0.04764819	0	0.06413345	0.05473599	0.05472753	0.04746337	0	0.07779167	0	0.07418145	0	0.06516484	0.06953851	0.0466709	0.0647605	0.07941125	0	0	0.04088742	0.0540918	0.05017932	0.04891182	0	0.07816167	0.0812203	0.07411909	0.05639626	0.0696593	0.06443341	0.0718665	0.0853024	0.05244817	0	0.04700819	0	0.06397562	0.06274276	0.04413687	0.07165867	0.07126202	0.06541938	0.04638683	0.05170896	0.06299843	0.04009641	0.05652545	0.05381812
404	0.06499798	0.05894338	0.06743354	0	0.07259392	0.06334218	0.07828897	0.0464147	0	0.07061837	0	0.06188918	0	0.05636155	0.06868344	0.06427063	0.07342183	0.07809106	0	0	0.0515983	0.07115418	0.06421913	0.04000019	0	0.07231182	0.03553946	0.07267763	0.06211255	0.06878515	0.05615486	0.03371641	0.08391023	0.05090045	0	0.05990721	0	0.05588594	0.0569231	0.04399821	0.07550546	0.08465941	0.08803721	0.06189805	0.06304778	0.07075416	0.05814651	0.06844542	0.05737037
405	0.05053645	0.04326559	0.04806585	0	0.05119068	0.03599178	0.04975502	0.03216578	0	0.05410628	0	0.05020319	0	0.04129145	0.04935204	0.03888704	0.05204369	0.05947274	0	0	0.03338942	0.04651466	0.04188573	0.02877103	0	0.0556938	0.04794563	0.06185314	0.04187247	0.04928672	0.05259551	0.05520394	0.07089818	0.03596125	0	0.04220887	0	0.04015755	0.0442093	0.02298538	0.05999691	0.07236506	0.05731937	0.03831768	0.04312186	0.05319053	0.03760444	0.0367794	0.0413604
406	0.06041706	0.05925298	0.06297235	0	0.0601045	0.05850747	0.06439607	0.04726699	0	0.07927268	0	0.07047035	0	0.06819798	0.05607714	0.05705101	0.07042628	0.08237302	0	0	0.05632708	0.06582075	0.05732867	0.04480806	0	0.07597701	0.06570111	0.06547433	0.05965267	0.06590672	0.0521348	0.07049682	0.09278724	0.05560749	0	0.04939494	0	0.05113249	0.05757441	0.03808376	0.07082107	0.09033422	0.07903545	0.05688389	0.06658767	0.07672592	0.0589681	0.06286948	0.05396638
407	0.06059834	0.05592119	0.05404834	0	0.05863496	0.05299473	0.05817461	0.04447143	0	0.06601719	0	0.07536247	0	0.066245	0.06297018	0.05089459	0.06483934	0.07778317	0	0	0.05490194	0.05704107	0.05462456	0.04730922	0	0.07259043	0.06836397	0.06708769	0.05253301	0.05980553	0.06676827	0.06908387	0.08686306	0.04501916	0	0.05289766	0	0.05780061	0.05500557	0.03648702	0.0658125	0.07630588	0.06669966	0.05655955	0.05216509	0.06354251	0.04585472	0.06417344	0.05938225
408	0.05203739	0.05446277	0.0464164	0	0.0645815	0.05598359	0.06045628	0.0484947	0	0.06923241	0	0.06765191	0	0.06079945	0.06002479	0.04210724	0.07129209	0.08088007	0	0	0.0485487	0.06002716	0.05660939	0.05206615	0	0.07811609	0.06429169	0.07437422	0.05508996	0.06779365	0.06403691	0.07030167	0.09313076	0.04398476	0	0.05095704	0	0.05811693	0.05310063	0.04454254	0.07964411	0.08791898	0.06941326	0.04572921	0.05073452	0.06766123	0.05454079	0.06553375	0.05331733
409	0.03833167	0.01987484	0.02621616	0	0.0389591	0.03133604	0.03924706	0.02645918	0	0.04712773	0	0.03759672	0	0.04145086	0.0414002	0.02714432	0.03365513	0.05251292	0	0	0.02493383	0.03224539	0.02581014	0.03261065	0	0.05118455	0.04988919	0.0463489	0.04199692	0.04272642	0.03708415	0.05143968	0.03609002	0.03002122	0	0.03019596	0	0.03935898	0.03860219	0.01663956	0.04617207	0.06578605	0.0506983	0.02587718	0.03433106	0.04036999	0.02729906	0.03402296	0.02854192
410	0.06707294	0.04832766	0.05900907	0	0.07181824	0.05794639	0.06639375	0.04859156	0	0.06067487	0	0.07802435	0	0.05952188	0.06278281	0.04683633	0.0691494	0.07397925	0	0	0.0546285	0.06231614	0.06191285	0.03733414	0	0.06584716	0.06658792	0.07600049	0.06030094	0.06712774	0.06485517	0.07074963	0.08375921	0.05670431	0	0.06237964	0	0.05292947	0.05709173	0.04573138	0.08024924	0.08841706	0.06206433	0.0598002	0.05931977	0.07651431	0.04882399	0.05807417	0.05358083
411	0.03649223	0.0299692	0.04114817	0	0.05704827	0.03985163	0.04188627	0.03450318	0	0.05644113	0	0.04634646	0	0.05253214	0.05229303	0.03424658	0.04637187	0.06001185	0	0	0.03351464	0.03779722	0.03648838	0.02768028	0	0.05179783	0.05702835	0.05261003	0.04520878	0.04142886	0.04642479	0.05479169	0.0695053	0.03745845	0	0.03555242	0	0.04230387	0.04800857	0.02783157	0.05458239	0.07241655	0.05139204	0.03011505	0.04466148	0.05094854	0.03349358	0.04178979	0.03147538
412	0.03852592	0.03051399	0.04529361	0	0.06294043	0.04865712	0.05299258	0.03830151	0	0.07105387	0	0.0509029	0	0.05992863	0.06444168	0.03865537	0.05584052	0.07510223	0	0	0.03333982	0.050379	0.03922072	0.03699622	0	0.06210986	0.05795031	0.06514282	0.0527177	0.05571211	0.05039848	0.05839621	0.07009472	0.04545461	0	0.04243487	0	0.04989359	0.04854579	0.03725727	0.06030159	0.06346322	0.05998851	0.03680833	0.04079564	0.05693336	0.04008459	0.04758476	0.04055274
413	0	0	0	0	0	0	0	0	0	0	0	0	0	0	0	0	0	0	0	0	0	0	0	0	0	0	0	0	0	0	0	0	0	0	0	0	0	0	0	0	0	0	0	0	0	0	0	0	0
414	0.0631403	0.04862512	0.07074212	0	0.07607237	0.063403	0.06063125	0.06692319	0	0.08443517	0	0.07803583	0	0.0702209	0.06890373	0.05942908	0.06293862	0.09917409	0	0	0.04700017	0.06024465	0.05390472	0.04392265	0	0.07583896	0.07991543	0.07510505	0.07653596	0.06790208	0.05729521	0.07716495	0.08356663	0.06434353	0	0.05126303	0	0.0607632	0.06762932	0.05999405	0.07654202	0.08731157	0.06428616	0.05997514	0.06185111	0.0647585	0.0582569	0.06081437	0.05286394
415	0.05441025	0.04856911	0.06149284	0	0.05756874	0.05313755	0.06091948	0.04212888	0	0.06839242	0	0.0708996	0	0.06191885	0.05922819	0.05289128	0.06367612	0.08103793	0	0	0.04191297	0.05870978	0.04949207	0.03912185	0	0.06535267	0.06121294	0.05436824	0.05199313	0.05315071	0.06941964	0.06077108	0.0868223	0.04865435	0	0.05467113	0	0.04943609	0.05471245	0.03918738	0.0763673	0.07443677	0.06198459	0.04916049	0.05302342	0.060281	0.05549105	0.05717726	0.04815278
416	0.03656428	0.03333873	0.03907522	0	0.0500086	0.04660471	0.04800883	0.03572379	0	0.06628417	0	0.05995513	0	0.0528492	0.05295786	0.03284855	0.04928494	0.06707023	0	0	0.03303727	0.04408607	0.04113673	0.04046745	0	0.05713042	0.06237132	0.0659715	0.04373366	0.05493174	0.04820355	0.06123104	0.07125472	0.04829427	0	0.04218596	0	0.04229086	0.04499582	0.03142835	0.05805366	0.0673181	0.05572066	0.03136938	0.03135671	0.03623378	0.0362818	0.04086874	0.04330143
417	0	0	0	0	0	0	0	0	0	0	0	0	0	0	0	0	0	0	0	0	0	0	0	0	0	0	0	0	0	0	0	0	0	0	0	0	0	0	0	0	0	0	0	0	0	0	0	0	0
418	0.0375272	0.03263028	0.03419698	0	0.05056843	0.03349071	0.04268298	0.02263343	0	0.0562303	0	0.05429094	0	0.05347278	0.05635609	0.03055227	0.03842712	0.05874513	0	0	0.0320589	0.04062784	0.03417676	0.03624802	0	0.06250096	0.05636465	0.0636735	0.03878221	0.04255266	0.04999302	0.05652951	0.06533213	0.04038743	0	0.03888541	0	0.04314711	0.04098931	0.02237665	0.05168871	0.0612997	0.05693213	0.03322063	0.03187596	0.0483304	0.03088395	0.04223365	0.03765528
419	0.05952818	0.05588826	0.06087464	0	0.06211973	0.05398153	0.06251784	0.0459576	0	0.07048351	0	0.06733378	0	0.0652297	0.06394726	0.05418818	0.06195033	0.07857491	0	0	0.04962914	0.0571276	0.05363692	0.04077688	0	0.06833644	0.06908196	0.05867681	0.06295622	0.06106216	0.06242325	0.06845221	0.0904524	0.05571399	0	0.0495406	0	0.05335265	0.05084307	0.04200545	0.07745474	0.0775318	0.06662064	0.04898113	0.05909871	0.07440632	0.05286475	0.05357902	0.04880805
420	0.0451978	0.03700387	0.03863367	0	0.04873161	0.03222277	0.039466	0.02413561	0	0.04929371	0	0.05344367	0	0.04893333	0.05200753	0.03004011	0.0453201	0.06327598	0	0	0.03512768	0.03960565	0.03409938	0.03625904	0	0.06067169	0.05087772	0.05517073	0.03704238	0.04810428	0.03651799	0.05714781	0.07312036	0.03648824	0	0.03723052	0	0.04035963	0.0455712	0.01617084	0.04828211	0.07187994	0.0583564	0.03165002	0.03758284	0.05000768	0.03152027	0.04455065	0.03691892
421	0.05268348	0.039542	0.0505654	0	0.05945605	0.03249419	0.04863599	0.03215593	0	0.05594989	0	0.05889277	0	0.05134218	0.05261751	0.03984808	0.05943793	0.06477883	0	0	0.04803981	0.04926315	0.04453613	0.03012776	0	0.06497909	0.06003883	0.05560642	0.04581952	0.04594461	0.05459138	0.06778855	0.08162001	0.03897813	0	0.05004729	0	0.03985933	0.049051	0.02608362	0.06584407	0.07232655	0.06118074	0.03991993	0.04869405	0.06256703	0.03898775	0.04967568	0.0492464
422	0.05069472	0.04318432	0.04545635	0	0.05578128	0.04908661	0.05647159	0.04221162	0	0.06674374	0	0.06686848	0	0.06015707	0.06381721	0.04183717	0.05090378	0.07722187	0	0	0.03889212	0.04960683	0.05039167	0.04616661	0	0.06011332	0.06669277	0.0582743	0.05368999	0.0519571	0.0577917	0.06754346	0.08149404	0.04728289	0	0.04387069	0	0.04948686	0.05092234	0.03874218	0.06522642	0.07062361	0.05922542	0.03786223	0.05020739	0.06823004	0.03967351	0.05319259	0.04486453
423	0.03027587	0.01963248	0.02829451	0	0.03928126	0.03487851	0.03091479	0.02564703	0	0.05269542	0	0.04787982	0	0.04722259	0.04283328	0.02330125	0.03996301	0.05406569	0	0	0.02070297	0.02521932	0.02150097	0.02539522	0	0.05014572	0.05344798	0.0484064	0.03769677	0.03622906	0.03525426	0.05027176	0.06341739	0.03590621	0	0.03023457	0	0.03769493	0.03910736	0.01852038	0.04630892	0.05710211	0.0469863	0.02362092	0.02793798	0.0462861	0.02365159	0.03218169	0.02504973
424	0.04159993	0.04259846	0.04477959	0	0.06071671	0.04664378	0.0516532	0.03801966	0	0.06862733	0	0.06553054	0	0.05602933	0.06548463	0.03916003	0.04814553	0.06877198	0	0	0.04176229	0.04747788	0.0405087	0.03984404	0	0.06749539	0.07566491	0.0634984	0.05294021	0.04678618	0.05338516	0.07325417	0.07119586	0.04307602	0	0.0446387	0	0.05360746	0.06273607	0.03570886	0.05920931	0.07181146	0.06105336	0.03333291	0.0416762	0.04898556	0.03772755	0.05217177	0.04167284
425	0.05278274	0.0502643	0.04436416	0	0.06197048	0.05105264	0.0664142	0.03674943	0	0.06342092	0	0.06336945	0	0.05739049	0.06032209	0.04779304	0.0663483	0.06015951	0	0	0.04770056	0.06401826	0.05039267	0.04068712	0	0.07439656	0.0663522	0.05772106	0.04507225	0.05444612	0.05922149	0.06471486	0.0843958	0.04640663	0	0.05369897	0	0.0422991	0.04878467	0.03119545	0.06151972	0.07886778	0.07207012	0.03741211	0.05038951	0.06299997	0.0447903	0.05717874	0.04401997
426	0.04184306	0.03630527	0.03730338	0	0.04984587	0.03797164	0.04389248	0.0314501	0	0.06221821	0	0.05570401	0	0.05257098	0.05257388	0.03209151	0.03896791	0.05942835	0	0	0.0328429	0.04135407	0.03580712	0.03090032	0	0.06105387	0.05925704	0.05875503	0.03936341	0.04633174	0.04832681	0.05720977	0.07028581	0.04148414	0	0.03550298	0	0.04198886	0.04400143	0.02483788	0.05304446	0.06785076	0.05090651	0.03266007	0.03725239	0.04818563	0.0294117	0.04321424	0.03058873
427	0.06289001	0.05409505	0.06392444	0	0.06406755	0.06133487	0.0735943	0.04675438	0	0.06138138	0	0.07364701	0	0.0575523	0.04524953	0.05255454	0.0642813	0.07943448	0	0	0.05155442	0.07180252	0.06146444	0.03870624	0	0.07502389	0.06943115	0.06199065	0.05420932	0.05886144	0.06500811	0.06627383	0.08335607	0.05344797	0	0.0619305	0	0.04280394	0.05506826	0.0425215	0.08003842	0.07828724	0.06176362	0.05696414	0.05436604	0.07546745	0.06184346	0.05940604	0.05273483
428	0.0532093	0.0414902	0.05813214	0	0.05380373	0.05049418	0.06066038	0.038537	0	0.0598195	0	0.06150834	0	0.05354363	0.05372995	0.04652423	0.0581108	0.07188991	0	0	0.04087357	0.05532352	0.04632156	0.02785977	0	0.06470323	0.06018404	0.05776016	0.04717292	0.05319537	0.04783168	0.05821954	0.07771148	0.04891155	0	0.05097266	0	0.03842736	0.05201146	0.0320122	0.06375315	0.07192864	0.05941825	0.0440957	0.05337189	0.06489903	0.04705489	0.0482694	0.04569221
429	0.0584662	0.0516123	0.06275507	0	0.0657834	0.05535711	0.07298154	0.04021799	0	0.06927215	0	0.06288172	0	0.05800326	0.0644431	0.05904095	0.06853792	0.07119956	0	0	0.05115607	0.0725494	0.05511337	0.03942162	0	0.0752682	0.0640048	0.06253774	0.05547893	0.0686587	0.05149411	0.06563161	0.08819773	0.05054643	0	0.05444109	0	0.05027413	0.05823595	0.03784729	0.06328542	0.0799758	0.06758477	0.05326293	0.05270083	0.0659241	0.051948	0.05664629	0.05216433
430	0.04725606	0.03839348	0.04805572	0	0.05136036	0.04238675	0.05329722	0.03187775	0	0.05542415	0	0.06202524	0	0.05188633	0.04640178	0.03421735	0.05110607	0.06548174	0	0	0.03913169	0.05072832	0.04372022	0.02941097	0	0.06005141	0.05634122	0.04989212	0.03609801	0.0483547	0.05170853	0.05579207	0.0758012	0.03847208	0	0.0425153	0	0.03424809	0.04590466	0.02542844	0.05797577	0.0699007	0.0576554	0.03119913	0.04613068	0.06402846	0.04070441	0.04948983	0.04226237
431	0.0432785	0.03961678	0.04826775	0	0.04897279	0.04038877	0.05613921	0.0319139	0	0.05331944	0	0.04789703	0	0.04428311	0.05318401	0.04093298	0.05193925	0.06457731	0	0	0.03508663	0.05058051	0.04785446	0.02637082	0	0.05525675	0.05798102	0.06421259	0.0492988	0.04907387	0.04255167	0.05413212	0.06524774	0.0411923	0	0.04278253	0	0.03701947	0.03831221	0.02963414	0.05522771	0.06966494	0.06322579	0.04154889	0.04068673	0.0543302	0.0347087	0.04940648	0.04394349
432	0.05286405	0.04065344	0.05248879	0	0.06088942	0.0544035	0.06503978	0.04408846	0	0.06985137	0	0.0584902	0	0.05909769	0.06232178	0.04650763	0.05582684	0.07565505	0	0	0.04124864	0.0610737	0.05029613	0.04258974	0	0.06797223	0.063335	0.06606811	0.05678785	0.06544718	0.0465299	0.06647601	0.07275155	0.05712134	0	0.05521714	0	0.05036603	0.05091936	0.03770864	0.06554773	0.06811541	0.06270991	0.04890825	0.045826	0.056085	0.04772058	0.04667259	0.04339988
433	0.0583103	0.04706639	0.05295443	0	0.06925941	0.06046791	0.05826308	0.04660023	0	0.07695164	0	0.07347487	0	0.06228981	0.0710963	0.04443648	0.06812158	0.08828998	0	0	0.04946468	0.05901919	0.04918077	0.05572832	0	0.06863232	0.07357639	0.07184736	0.0662	0.06257363	0.06140925	0.08120919	0.08561577	0.05470611	0	0.04960416	0	0.06278805	0.06312964	0.04325471	0.07277488	0.07878932	0.066342	0.04682598	0.0521292	0.06524034	0.05659281	0.05916452	0.05793043
434	0	0	0	0	0	0	0	0	0	0	0	0	0	0	0	0	0	0	0	0	0	0	0	0	0	0	0	0	0	0	0	0	0	0	0	0	0	0	0	0	0	0	0	0	0	0	0	0	0
435	0	0	0	0	0	0	0	0	0	0	0	0	0	0	0	0	0	0	0	0	0	0	0	0	0	0	0	0	0	0	0	0	0	0	0	0	0	0	0	0	0	0	0	0	0	0	0	0	0
436	0	0	0	0	0	0	0	0	0	0	0	0	0	0	0	0	0	0	0	0	0	0	0	0	0	0	0	0	0	0	0	0	0	0	0	0	0	0	0	0	0	0	0	0	0	0	0	0	0
437	0	0	0	0	0	0	0	0	0	0	0	0	0	0	0	0	0	0	0	0	0	0	0	0	0	0	0	0	0	0	0	0	0	0	0	0	0	0	0	0	0	0	0	0	0	0	0	0	0
438	0.04919782	0.03928423	0.0518076	0	0.05710379	0.0476855	0.05577151	0.03151079	0	0.06216294	0	0.05941532	0	0.05231877	0.04700733	0.04060086	0.05593958	0.05841399	0	0	0.03622362	0.05344221	0.04520717	0.0307587	0	0.07084159	0.05944438	0.06232604	0.04466832	0.05127702	0.05655034	0.05826461	0.07425448	0.04175222	0	0.04800782	0	0.04065107	0.04502	0.02862482	0.06381647	0.07630574	0.06582722	0.04553592	0.04816475	0.06599054	0.04178898	0.04889451	0.04255461
439	0.0329618	0.03203025	0.04008918	0	0.04431362	0.04648965	0.04023611	0.03799657	0	0.06239387	0	0.05719258	0	0.05503966	0.05880364	0.03288871	0.05411304	0.06603852	0	0	0.03136262	0.03840132	0.03687802	0.03887883	0	0.06230425	0.05619949	0.05879355	0.04337124	0.04824833	0.04548466	0.06101411	0.07192949	0.03303788	0	0.03817107	0	0.04028463	0.04528335	0.02993878	0.05714064	0.06116945	0.050186	0.02981408	0.03700352	0.05267635	0.03821821	0.04396345	0.03212442
440	0.04958941	0.04603948	0.04854859	0	0.06103217	0.0548408	0.06340367	0.04038186	0	0.06413726	0	0.06620087	0	0.04788023	0.05909449	0.04881799	0.05841757	0.07476803	0	0	0.04406173	0.05610732	0.05096245	0.04153514	0	0.06899852	0.06542853	0.0649975	0.04904905	0.06204952	0.05411343	0.0623263	0.0790776	0.04603669	0	0.05139361	0	0.05341613	0.05218095	0.03752127	0.07091038	0.07884654	0.07088082	0.04296032	0.04844218	0.06139707	0.04783641	0.04673288	0.04729443
441	0.06577124	0.0601786	0.06422159	0	0.07242537	0.05908881	0.06985474	0.0549097	0	0.0755915	0	0.07818161	0	0.07465541	0.06944235	0.05526673	0.07288726	0.0763125	0	0	0.06420964	0.06775957	0.06116167	0.04679912	0	0.07970737	0.0802081	0.07582936	0.0658144	0.06054237	0.06957878	0.08527999	0.09024933	0.06381218	0	0.06524874	0	0.05082155	0.05924464	0.04550893	0.08273067	0.07994319	0.06937386	0.05634418	0.06301307	0.07747882	0.06071227	0.06530989	0.05499547
442	0.05585314	0.04323308	0.05134962	0	0.05438384	0.04600069	0.05556944	0.03566627	0	0.06480493	0	0.05227583	0	0.04966807	0.0534146	0.04571083	0.05743395	0.06913197	0	0	0.03694284	0.04972241	0.04605844	0.03305924	0	0.07260467	0.05634198	0.06547275	0.05305038	0.05334705	0.04349425	0.05331749	0.07126034	0.04856519	0	0.04752849	0	0.04620268	0.0521043	0.02759828	0.05694909	0.07602597	0.06646418	0.04824224	0.05221379	0.05989265	0.04056631	0.04576742	0.05113579
443	0	0	0	0	0	0	0	0	0	0	0	0	0	0	0	0	0	0	0	0	0	0	0	0	0	0	0	0	0	0	0	0	0	0	0	0	0	0	0	0	0	0	0	0	0	0	0	0	0
444	0.06019192	0.04655933	0.06747092	0	0.07249668	0.06556769	0.06411242	0.05668376	0	0.07515779	0	0.07785024	0	0.07056287	0.07619007	0.05116749	0.06779556	0.08588543	0	0	0.04840244	0.06508364	0.05318249	0.05585776	0	0.07578495	0.08535766	0.08123599	0.07196924	0.07512641	0.06215289	0.08823474	0.07826604	0.05942125	0	0.05975436	0	0.06276631	0.0655054	0.05534079	0.08108798	0.08529695	0.07018395	0.06192759	0.05190806	0.07553243	0.06178354	0.06589637	0.05552936
445	0	0	0	0	0	0	0	0	0	0	0	0	0	0	0	0	0	0	0	0	0	0	0	0	0	0	0	0	0	0	0	0	0	0	0	0	0	0	0	0	0	0	0	0	0	0	0	0	0
446	0.05220928	0.03798402	0.05946972	0	0.06372483	0.05602244	0.05827431	0.04849448	0	0.06948999	0	0.06628105	0	0.06255414	0.07272418	0.04429837	0.06082971	0.0820389	0	0	0.03809931	0.0580031	0.04628071	0.04867854	0	0.06607164	0.07097552	0.07517996	0.06491479	0.06407692	0.05641845	0.07531853	0.06849812	0.04949626	0	0.05393544	0	0.05586832	0.05560988	0.04832251	0.0729199	0.07424043	0.06116163	0.0535075	0.04772834	0.06732633	0.05199605	0.05708233	0.04922958
447	0.04244284	0.02938544	0.04353579	0	0.05511292	0.04623099	0.04442189	0.03780895	0	0.06703957	0	0.05508275	0	0.05315472	0.05881442	0.03512044	0.05320112	0.07006234	0	0	0.03201152	0.04415794	0.03666715	0.04359397	0	0.06326776	0.06229892	0.0557812	0.04181703	0.0410406	0.04658622	0.06008973	0.06766866	0.04393754	0	0.04454501	0	0.04584319	0.05097806	0.0285887	0.05959511	0.06338232	0.04993709	0.02883924	0.03199847	0.05029343	0.03823872	0.04228944	0.03631612
448	0.04692324	0.03495314	0.0473803	0	0.06354866	0.05565662	0.05460217	0.046843	0	0.07785148	0	0.06041687	0	0.05616248	0.06905776	0.04203409	0.06197766	0.07353161	0	0	0.03851387	0.05275396	0.04941443	0.04052047	0	0.06322554	0.06957021	0.06209055	0.0593528	0.05264541	0.06238809	0.07037711	0.08014149	0.04949465	0	0.04883108	0	0.05767885	0.05247184	0.04118552	0.06751886	0.0741841	0.05412343	0.0384998	0.05238874	0.06120263	0.04346469	0.04896813	0.04287986
449	0	0	0	0	0	0	0	0	0	0	0	0	0	0	0	0	0	0	0	0	0	0	0	0	0	0	0	0	0	0	0	0	0	0	0	0	0	0	0	0	0	0	0	0	0	0	0	0	0
450	0.04428037	0.03725479	0.0429506	0	0.05309953	0.03449626	0.04364138	0.03133044	0	0.06155808	0	0.05958515	0	0.05023325	0.05958155	0.03645569	0.05807291	0.07072569	0	0	0.03411004	0.04467678	0.03938356	0.03278557	0	0.05564132	0.06110544	0.05302966	0.04787358	0.04826814	0.04642096	0.06407869	0.076801	0.04291134	0	0.04261483	0	0.04774631	0.04789315	0.0298907	0.05520216	0.06284975	0.05795337	0.0226051	0.03538335	0.04707236	0.03985948	0.03919967	0.03654319
451	0.02435392	0.01822398	0.03645756	0	0.04282706	0.03178784	0.03518086	0.02430462	0	0.04962605	0	0.04889843	0	0.04392922	0.04441175	0.02644281	0.04311467	0.05927475	0	0	0.01996294	0.03133654	0.03054394	0.0224971	0	0.05217373	0.05124597	0.04746533	0.03813532	0.04139639	0.03716254	0.04936299	0.0644443	0.02899529	0	0.03253137	0	0.03787409	0.04160479	0.01611977	0.04303414	0.06612285	0.04561241	0.02522964	0.03252726	0.04616364	0.02689904	0.03553081	0.02839757
452	0	0	0	0	0	0	0	0	0	0	0	0	0	0	0	0	0	0	0	0	0	0	0	0	0	0	0	0	0	0	0	0	0	0	0	0	0	0	0	0	0	0	0	0	0	0	0	0	0
453	0.02561278	0.02008659	0.02752012	0	0.03722133	0.03162637	0.03304227	0.02195501	0	0.05607741	0	0.04591147	0	0.04265713	0.04637987	0.02077925	0.03594273	0.05310546	0	0	0.01987998	0.02896068	0.02461404	0.02631965	0	0.04888451	0.05023615	0.04983607	0.03405908	0.03842943	0.03940192	0.04417553	0.0593867	0.03101006	0	0.02793853	0	0.03466821	0.03270947	0.01767802	0.04592344	0.05513758	0.04126563	0.0226859	0.02725784	0.04164198	0.02176225	0.03285481	0.02292482
454	0.05013477	0.03702707	0.05787138	0	0.06862992	0.05872216	0.05781555	0.04784814	0	0.07776146	0	0.06179849	0	0.06825314	0.06721463	0.04650885	0.06389341	0.07345418	0	0	0.03943108	0.05610093	0.04653978	0.0426733	0	0.07464192	0.06922291	0.06835244	0.05993039	0.06368648	0.05462322	0.06957521	0.08112631	0.05648075	0	0.05026036	0	0.06166371	0.06241675	0.0392239	0.06459689	0.07960868	0.06149129	0.04458347	0.05195782	0.06682462	0.05321086	0.0554015	0.0478792
455	0.05048769	0.04330384	0.05128846	0	0.06071217	0.04875316	0.06038941	0.03897582	0	0.06087757	0	0.068272	0	0.05896917	0.06530912	0.04296299	0.05862519	0.07184001	0	0	0.03988304	0.05982024	0.04758214	0.05220246	0	0.06274952	0.06774226	0.07266022	0.0559021	0.05633012	0.0631271	0.06925568	0.07475602	0.0502977	0	0.04705552	0	0.0512618	0.05455831	0.03887186	0.07156353	0.07286849	0.05525133	0.04309617	0.04443793	0.0649145	0.05272059	0.05306368	0.04288865
456	0.04524712	0.04041122	0.04732615	0	0.05973566	0.05390917	0.05512841	0.03761137	0	0.07243265	0	0.06136866	0	0.05549609	0.06248264	0.03920837	0.05148768	0.07017667	0	0	0.03688436	0.0483994	0.04512597	0.03793477	0	0.06691498	0.06737359	0.07037053	0.04982537	0.06137136	0.05451707	0.05704711	0.07582242	0.04925578	0	0.04414833	0	0.05200843	0.05046075	0.03616965	0.05976887	0.07321302	0.06123378	0.04573019	0.0439649	0.05490219	0.03932643	0.05104439	0.04579788
457	0	0	0	0	0	0	0	0	0	0	0	0	0	0	0	0	0	0	0	0	0	0	0	0	0	0	0	0	0	0	0	0	0	0	0	0	0	0	0	0	0	0	0	0	0	0	0	0	0
458	0.06393116	0.06565938	0.061992	0	0.07377336	0.06110315	0.08022576	0.04265953	0	0.07736292	0	0.08022927	0	0.06117769	0.06490741	0.05814679	0.0654969	0.07315261	0	0	0.06098333	0.07588935	0.05879544	0.04475164	0	0.07435895	0.07541211	0.02770949	0.06488867	0.07107063	0.06602979	0.07323264	0.09709807	0.06233572	0	0.06070943	0	0.05879243	0.06034114	0.04526291	0.07331446	0.09061996	0.08436116	0.05173763	0.06925122	0.07493669	0.06018715	0.07168622	0.06580365
459	0.06432366	0.05675923	0.06903852	0	0.06783944	0.05715271	0.0666299	0.04593062	0	0.0611361	0	0.06673739	0	0.0638035	0.06686933	0.06258692	0.05933559	0.07771541	0	0	0.05181118	0.06841496	0.0635901	0.04923235	0	0.0794098	0.0681626	0.06713295	0.06402743	0.06387879	0.05812895	0.07363954	0.08146051	0.05026761	0	0.06532693	0	0.05045358	0.05425403	0.03644212	0.06970354	0.08323174	0.0733282	0.0539642	0.05987168	0.0702607	0.05902839	0.06583406	0.04965534
460	0.07806164	0.07755062	0.07158724	0	0.09118831	0.06855295	0.08313824	0.06290513	0	0.08835488	0	0.09458925	0	0.07835039	0.08056121	0.06087315	0.09293965	0.10045885	0	0	0.07560351	0.08309679	0.07926001	0.053721	0	0.0902756	0.09433138	0.08217783	0.07635343	0.08430433	0.08669995	0.09009284	0.12001316	0.06781506	0	0.08135495	0	0.08114035	0.06799213	0.06145699	0.10048035	0.10853069	0.0972871	0.06991598	0.08280642	0.10378896	0.06842054	0.08574165	0.07932947
461	0.07545606	0.06542747	0.06135798	0	0.0750689	0.06652916	0.08163196	0.05459493	0	0.07237285	0	0.07837332	0	0.06826497	0.07271698	0.06925163	0.07766354	0.08882204	0	0	0.05533664	0.07820091	0.06449834	0.05462952	0	0.09076141	0.07899988	0.07351583	0.06961348	0.0790656	0.06876994	0.08384532	0.09297031	0.06490376	0	0.07700406	0	0.06140258	0.06751502	0.0480579	0.08886842	0.08866438	0.08108421	0.06597735	0.06407266	0.08026755	0.06656326	0.07134356	0.06214863
462	0.03931526	0.03188001	0.0463519	0	0.04976447	0.04081175	0.04442559	0.0337314	0	0.0630232	0	0.04874154	0	0.05307414	0.05853054	0.03528575	0.04974824	0.06625454	0	0	0.03189148	0.04388174	0.03548656	0.03122393	0	0.0562069	0.06200657	0.05522145	0.05125074	0.04725254	0.04434124	0.06264558	0.0631138	0.04207266	0	0.03921773	0	0.04502099	0.04905213	0.02705666	0.05574092	0.06525738	0.05531003	0.03431979	0.03949004	0.05205047	0.04059029	0.04105669	0.03776979
463	0.03854977	0.02833315	0.04073363	0	0.04568389	0.04453605	0.04722702	0.03606175	0	0.05596753	0	0.05292331	0	0.05495398	0.05325583	0.03242908	0.05243696	0.06718466	0	0	0.03053679	0.04442568	0.03526096	0.03660505	0	0.05304792	0.05205381	0.05248832	0.04352813	0.04800594	0.04488866	0.05625623	0.070037	0.03998426	0	0.03734111	0	0.03683374	0.04418573	0.0298493	0.06014067	0.0594863	0.04547815	0.03296988	0.03635242	0.05396828	0.03493888	0.03707428	0.03310294
464	0.04009434	0.0316354	0.04298745	0	0.05414824	0.04164657	0.04536314	0.03481695	0	0.06068868	0	0.0530334	0	0.05748712	0.05538706	0.03413714	0.04913373	0.06616834	0	0	0.03322275	0.03938772	0.04273317	0.03158271	0	0.06199745	0.06001379	0.06537949	0.05096281	0.05738796	0.04591453	0.05828359	0.07336278	0.03790805	0	0.04466409	0	0.0406744	0.04342007	0.02959158	0.06080453	0.07254637	0.0613838	0.03501691	0.04195048	0.05743007	0.03525454	0.04604704	0.04423922
465	0.05234187	0.03951437	0.04759098	0	0.05206372	0.03841716	0.05455186	0.03628887	0	0.05853889	0	0.06176834	0	0.05153211	0.06118936	0.03870833	0.05887595	0.06627281	0	0	0.04326188	0.05042124	0.04223805	0.03889425	0	0.05858706	0.06267507	0.06132822	0.05089239	0.06030221	0.04114543	0.06678359	0.08304111	0.04530629	0	0.04873802	0	0.05103388	0.05276559	0.03019446	0.06636905	0.07716742	0.06232022	0.03853798	0.04152324	0.06431037	0.04267001	0.05247139	0.04064158
466	0.04252267	0.03891116	0.05157319	0	0.05719739	0.05127578	0.05447113	0.04301772	0	0.06462972	0	0.06189136	0	0.05347814	0.06344856	0.03967362	0.06263132	0.07263104	0	0	0.03637483	0.05409498	0.04521426	0.04515346	0	0.0616938	0.06290795	0.05609532	0.05407854	0.05092692	0.05646141	0.06961472	0.07176349	0.04087021	0	0.04210957	0	0.04877939	0.04999283	0.03404037	0.0677455	0.06938482	0.05177798	0.03852255	0.04843286	0.06079647	0.04659277	0.05326523	0.04332904
467	0.05166321	0.04672798	0.0501451	0	0.06631775	0.05175238	0.05715827	0.04696379	0	0.06920356	0	0.06839149	0	0.06493578	0.06754588	0.03976757	0.06520482	0.07592786	0	0	0.04602258	0.05518254	0.05036843	0.04901247	0	0.06098475	0.07183022	0.07593516	0.046786	0.06343268	0.06462852	0.06771531	0.08822884	0.0386544	0	0.05277338	0	0.05787955	0.05593372	0.04487784	0.07595128	0.07436844	0.06691327	0.03707942	0.05810713	0.06718533	0.04967578	0.06065283	0.04520243
468	0.06366725	0.05607825	0.06014689	0	0.060641	0.05454301	0.0619438	0.04386178	0	0.05975523	0	0.07140912	0	0.05515729	0.06017708	0.05739383	0.06463902	0.07078787	0	0	0.05512293	0.05874782	0.04977004	0.03955072	0	0.07764996	0.07365386	0.06798595	0.05456671	0.05825056	0.05888345	0.07365344	0.08405485	0.04894167	0	0.04874145	0	0.05115943	0.05688794	0.03465965	0.06820476	0.07483997	0.0639337	0.05204457	0.05418924	0.06568034	0.05376841	0.05517736	0.05963442
469	0.05965419	0.05000226	0.07067235	0	0.06744424	0.06596629	0.06976266	0.05152559	0	0.08101464	0	0.0788441	0	0.06699325	0.06277878	0.05974972	0.08182151	0.08464793	0	0	0.05903947	0.06675149	0.06514828	0.04482619	0	0.07756857	0.0757925	0.06758035	0.06597314	0.06648726	0.0626245	0.07915268	0.09532998	0.05707458	0	0.05439641	0	0.06014507	0.06982376	0.04825852	0.08535749	0.08485729	0.07415749	0.05861276	0.06057138	0.07430679	0.06500315	0.06235153	0.06035743
470	0	0	0	0	0	0	0	0	0	0	0	0	0	0	0	0	0	0	0	0	0	0	0	0	0	0	0	0	0	0	0	0	0	0	0	0	0	0	0	0	0	0	0	0	0	0	0	0	0
471	0.05665359	0.04718385	0.05894466	0	0.06210599	0.04953068	0.06328886	0.04101155	0	0.06462431	0	0.06326582	0	0.05475541	0.05771904	0.04587221	0.06459298	0.06761764	0	0	0.0466826	0.05924945	0.04695523	0.03382921	0	0.07013112	0.06199215	0.07341516	0.05326916	0.06166614	0.04329168	0.05961399	0.0812937	0.04760265	0	0.05503476	0	0.04541133	0.04804273	0.03862757	0.06872442	0.07988626	0.06364846	0.04763269	0.05407666	0.07000669	0.04709505	0.05435192	0.04747968
472	0	0	0	0	0	0	0	0	0	0	0	0	0	0	0	0	0	0	0	0	0	0	0	0	0	0	0	0	0	0	0	0	0	0	0	0	0	0	0	0	0	0	0	0	0	0	0	0	0
473	0.07465506	0.06225711	0.06874233	0	0.07443925	0.06082561	0.07448521	0.05063884	0	0.07579974	0	0.06197079	0	0.06168782	0.06945715	0.06415316	0.07354064	0.0815554	0	0	0.05617692	0.07232315	0.05832696	0.04743838	0	0.07890924	0.03515531	0.07262304	0.06238261	0.06821996	0.05947151	0.0401225	0.08227987	0.0594136	0	0.06195448	0	0.06139582	0.05836525	0.04528462	0.07491666	0.08670248	0.08522294	0.06354356	0.06467799	0.07635015	0.05940354	0.06512543	0.05800892
474	0.03126712	0.02778791	0.03486679	0	0.04514676	0.03318438	0.034799	0.02614781	0	0.05702907	0	0.04795159	0	0.04693728	0.04826342	0.02668082	0.03405437	0.05491717	0	0	0.02405473	0.03232541	0.02344054	0.03402333	0	0.05499638	0.06030825	0.04782204	0.03438308	0.04194056	0.0375802	0.06125105	0.06103795	0.03490231	0	0.03266278	0	0.04059055	0.04487535	0.01804063	0.04587388	0.06427751	0.04977108	0.02482043	0.02691478	0.04027585	0.03205052	0.03182301	0.02205283
475	0.03802814	0.03173503	0.04165459	0	0.04370579	0.03398008	0.04821394	0.01943311	0	0.04911153	0	0.04139546	0	0.04185214	0.04279961	0.03144784	0.04234642	0.05213193	0	0	0.02405163	0.04445627	0.0372471	0.02129778	0	0.05590673	0.04909138	0.05218435	0.03416012	0.04353669	0.03594188	0.04959517	0.06116397	0.03159111	0	0.04003063	0	0.03019466	0.03935968	0.01552965	0.04964315	0.06847216	0.05886396	0.0319539	0.03669317	0.04877517	0.03443846	0.03544272	0.03598514
476	0	0	0	0	0	0	0	0	0	0	0	0	0	0	0	0	0	0	0	0	0	0	0	0	0	0	0	0	0	0	0	0	0	0	0	0	0	0	0	0	0	0	0	0	0	0	0	0	0
477	0.03166667	0.02669389	0.01945677	0	0.04651403	0.04061034	0.03839339	0.02771331	0	0.05354666	0	0.05273496	0	0.04303095	0.04891532	0.01979827	0.04354751	0.0514762	0	0	0.02817463	0.03446473	0.03284804	0.02766851	0	0.05449502	0.05376251	0.05697686	0.03727113	0.03726566	0.04839392	0.05049992	0.06377892	0.03210674	0	0.03208544	0	0.03628545	0.03639119	0.02113617	0.054891	0.06306195	0.05004748	0.02895044	0.03257012	0.04901615	0.0204733	0.04383524	0.03627272
478	0.06801117	0.0588377	0.06306136	0	0.07254143	0.05771577	0.06078911	0.04613775	0	0.06677017	0	0.07152971	0	0.05623701	0.07616686	0.05499126	0.06125277	0.07279383	0	0	0.05662049	0.05676434	0.04842364	0.04367121	0	0.0864076	0.07737827	0.07552776	0.05973562	0.05644531	0.05996946	0.08293424	0.07950347	0.05847615	0	0.05424241	0	0.05983598	0.06378514	0.03718396	0.07401953	0.08667232	0.07873772	0.05436934	0.05992144	0.07819475	0.04903112	0.06449024	0.06268279
479	0	0	0	0	0	0	0	0	0	0	0	0	0	0	0	0	0	0	0	0	0	0	0	0	0	0	0	0	0	0	0	0	0	0	0	0	0	0	0	0	0	0	0	0	0	0	0	0	0
480	0.04475594	0.03695542	0.04598829	0	0.05732747	0.05406195	0.05297737	0.04385469	0	0.06570695	0	0.06143963	0	0.0567897	0.06357557	0.04309032	0.05320951	0.07579976	0	0	0.03527642	0.05113304	0.04249886	0.04155252	0	0.06350988	0.06422058	0.06410095	0.04991729	0.06089794	0.05139237	0.06411749	0.07370232	0.04038538	0	0.0406551	0	0.05209323	0.05312571	0.03730012	0.05615349	0.0673873	0.05867448	0.04020331	0.04584584	0.05378249	0.04181067	0.04457683	0.03398538
481	0.03446908	0.0243029	0.03203282	0	0.04306561	0.03510005	0.035875	0.02254182	0	0.05026943	0	0.04776842	0	0.0472251	0.04570542	0.02176681	0.03325541	0.05750334	0	0	0.01996359	0.02859392	0.02800662	0.028848	0	0.05108443	0.0538732	0.05329567	0.03879661	0.03761191	0.04505077	0.04861491	0.05977187	0.03217659	0	0.03039534	0	0.03535399	0.03862118	0.01740511	0.04891551	0.05893801	0.04373092	0.02713916	0.02827306	0.04846944	0.0251423	0.03788629	0.03048059
482	0.03378359	0.03462456	0.04284125	0	0.05212907	0.04063496	0.04488537	0.0335254	0	0.0571377	0	0.05462133	0	0.0561863	0.05945219	0.03242639	0.0498084	0.06252371	0	0	0.03371855	0.04096707	0.04170349	0.03334552	0	0.05709263	0.06413983	0.05920977	0.0494319	0.04527274	0.05123966	0.06286546	0.07684409	0.03808049	0	0.03766993	0	0.04592089	0.04753606	0.02698487	0.05917516	0.06435239	0.06013717	0.03152486	0.03687535	0.05613354	0.03699689	0.05085244	0.04062622
483	0.03549578	0.02324065	0.03969987	0	0.04797486	0.03953011	0.04442084	0.02897296	0	0.05647854	0	0.04786899	0	0.04468667	0.05390019	0.0304728	0.04562387	0.06315759	0	0	0.0223035	0.04254886	0.03651443	0.02654341	0	0.05609571	0.05591874	0.05229417	0.04075715	0.04527079	0.04083248	0.05599244	0.06379181	0.03498512	0	0.03442297	0	0.0374835	0.0473425	0.02470224	0.05231001	0.0590283	0.05061069	0.02485771	0.03336197	0.04695442	0.03694124	0.03725103	0.03813123
484	0.04497704	0.04089586	0.04326279	0	0.05597293	0.04452432	0.0518834	0.04204237	0	0.07336863	0	0.06708126	0	0.05862003	0.06982754	0.04244571	0.05282759	0.07096549	0	0	0.04035311	0.04665827	0.04148748	0.04678892	0	0.06323396	0.07099903	0.07035591	0.05236764	0.05901618	0.05318435	0.06747519	0.0738533	0.04722644	0	0.0473751	0	0.05021701	0.04963201	0.03803821	0.06497748	0.07846767	0.05620611	0.04510705	0.0456481	0.05016848	0.03720162	0.06192719	0.04213891
485	0.04713984	0.04620303	0.04824472	0	0.06283537	0.05179249	0.052742	0.04285488	0	0.06318733	0	0.05465389	0	0.05963404	0.06823746	0.04021666	0.05636678	0.07571179	0	0	0.04070185	0.04866544	0.0516572	0.03559253	0	0.07040112	0.07314574	0.07927785	0.05449782	0.06306004	0.05338503	0.07221348	0.08448876	0.05362322	0	0.05197927	0	0.04354479	0.05981813	0.04187903	0.07198861	0.07358438	0.05312622	0.04274905	0.03900413	0.05667075	0.04207598	0.0465104	0.04864369
486	0.03709877	0.02359471	0.04174428	0	0.04735557	0.04029844	0.03712837	0.03480819	0	0.06170789	0	0.0480034	0	0.05605952	0.04731766	0.03571091	0.04674197	0.06526195	0	0	0.02074536	0.03473359	0.03099795	0.03036202	0	0.05136428	0.05682169	0.04892982	0.04808764	0.04930176	0.0447389	0.05520768	0.06200713	0.03750319	0	0.03564247	0	0.03959535	0.04177388	0.02840997	0.05219726	0.05590206	0.04254367	0.03217967	0.03437107	0.050641	0.0313875	0.02859354	0.02663521
487	0	0	0	0	0	0	0	0	0	0	0	0	0	0	0	0	0	0	0	0	0	0	0	0	0	0	0	0	0	0	0	0	0	0	0	0	0	0	0	0	0	0	0	0	0	0	0	0	0
488	0.05639613	0.04910718	0.04547898	0	0.06327654	0.04663596	0.05801001	0.03808013	0	0.05691856	0	0.05140232	0	0.03967159	0.05930562	0.04462019	0.05731262	0.0707059	0	0	0.04587614	0.0553251	0.04111582	0.03627463	0	0.06531091	0.06936629	0.05092465	0.0449569	0.05394626	0.04942433	0.06078206	0.06880106	0.04057999	0	0.04951784	0	0.04474011	0.0512172	0.03157475	0.06858718	0.07831481	0.06356982	0.04371789	0.0454244	0.05758896	0.04838104	0.05414883	0.04466887
489	0.06292472	0.05465288	0.05010782	0	0.06534433	0.04920423	0.05427719	0.03420057	0	0.05385715	0	0.05764278	0	0.04983122	0.04935508	0.04378705	0.05547926	0.06992766	0	0	0.04647102	0.05191117	0.04850305	0.02957313	0	0.07155456	0.0632307	0.0611269	0.04740618	0.05449497	0.04335929	0.06306045	0.06925576	0.0419077	0	0.04212408	0	0.05200852	0.05760049	0.02371174	0.0589609	0.08390752	0.06991633	0.04307999	0.0477801	0.06290822	0.04821496	0.04975051	0.05173637
490	0.04000901	0.03779776	0.04999094	0	0.05684098	0.04913845	0.05682882	0.04300509	0	0.07156377	0	0.06224767	0	0.05828951	0.06348212	0.04138195	0.05971	0.07467078	0	0	0.03805653	0.05626095	0.0467889	0.04171239	0	0.06001006	0.06349323	0.06366017	0.0571142	0.0625242	0.05419787	0.06910246	0.08418456	0.04519452	0	0.04127118	0	0.05022271	0.05446537	0.03894728	0.06380545	0.07005532	0.06131963	0.03400544	0.04811616	0.06104898	0.04501251	0.04893767	0.04406234
491	0.05154241	0.04398651	0.05548768	0	0.0669064	0.05816956	0.05868173	0.04799516	0	0.07459111	0	0.07004004	0	0.06531297	0.06513079	0.04478735	0.06131711	0.07688168	0	0	0.04874159	0.0570417	0.04507095	0.04886241	0	0.06521939	0.07456459	0.06527785	0.06091766	0.05886673	0.05588686	0.07016369	0.07872621	0.05740619	0	0.05490027	0	0.05906762	0.06379569	0.04386601	0.07402388	0.07363759	0.06241019	0.05101033	0.04672454	0.0675492	0.05253992	0.05133028	0.03970725
492	0	0	0	0	0	0	0	0	0	0	0	0	0	0	0	0	0	0	0	0	0	0	0	0	0	0	0	0	0	0	0	0	0	0	0	0	0	0	0	0	0	0	0	0	0	0	0	0	0
493	0.03815266	0.03636514	0.03257078	0	0.05640909	0.04149374	0.04875905	0.03464979	0	0.06142018	0	0.05144127	0	0.04525466	0.05815361	0.03481506	0.04465147	0.0651106	0	0	0.03465277	0.04179628	0.03377199	0.02885059	0	0.05004554	0.05808573	0.05437356	0.04564212	0.05135027	0.05210731	0.05341792	0.07227154	0.04114097	0	0.03416479	0	0.03969147	0.03572458	0.0296858	0.05538134	0.05562223	0.05245144	0.0339481	0.03796386	0.0484284	0.02926952	0.04741344	0.03645152
494	0.05096678	0.04391366	0.04192584	0	0.06474471	0.04985923	0.05952336	0.04239165	0	0.06845972	0	0.07243353	0	0.06208036	0.07265621	0.04268217	0.05797539	0.08323923	0	0	0.04423988	0.05567512	0.0530699	0.04699991	0	0.06611517	0.07211884	0.06017969	0.06244763	0.0538816	0.06253938	0.07558645	0.08572596	0.05506807	0	0.05123486	0	0.05853222	0.0597316	0.04150355	0.07145134	0.08173008	0.0721596	0.03904554	0.05120705	0.06147086	0.04967227	0.06027312	0.05741713
495	0.05616332	0.04964644	0.05486615	0	0.06332569	0.04469622	0.06413661	0.04277366	0	0.06627737	0	0.06501782	0	0.06454234	0.06221004	0.04775244	0.06381404	0.06039824	0	0	0.0479344	0.05997802	0.04910594	0.03700527	0	0.06835102	0.06273662	0.06103	0.05422533	0.05477824	0.05118234	0.06246978	0.08786285	0.04936069	0	0.05406767	0	0.03923429	0.04219019	0.03624489	0.06824632	0.07742673	0.06458489	0.0471959	0.05478143	0.07412799	0.04606473	0.06158984	0.04204755
496	0.03695984	0.02767531	0.03698228	0	0.05143939	0.03176337	0.04382881	0.02314066	0	0.05677568	0	0.04953042	0	0.05117057	0.05140348	0.02891392	0.04462142	0.06143883	0	0	0.02757736	0.04127376	0.03403511	0.02498974	0	0.05303495	0.05446426	0.05750687	0.03949457	0.04050855	0.05044261	0.05455499	0.06958985	0.03732051	0	0.03437976	0	0.04111996	0.03964801	0.02102325	0.05443581	0.06778467	0.05220984	0.02666615	0.03447858	0.05082414	0.03254344	0.04102018	0.03292357
497	0.0411325	0.03824159	0.04309269	0	0.04854017	0.04190856	0.04897031	0.03053321	0	0.06260211	0	0.05983969	0	0.04821613	0.05950104	0.03647541	0.05361288	0.06880612	0	0	0.04000726	0.04521023	0.04298996	0.036129	0	0.0642949	0.05731818	0.05877994	0.04100343	0.05348368	0.04509185	0.05789629	0.07761798	0.04085723	0	0.04476594	0	0.04815596	0.04846906	0.02572932	0.06039425	0.06701778	0.05838301	0.03397055	0.0387935	0.04737069	0.03330961	0.04368239	0.04205614
498	0.05768064	0.04110825	0.05431455	0	0.05713063	0.05327221	0.0641246	0.03646728	0	0.06346298	0	0.06405061	0	0.05939286	0.05567965	0.03961647	0.06086387	0.06890795	0	0	0.04773583	0.05773451	0.04802997	0.03340022	0	0.07309728	0.06667863	0.06920489	0.04209977	0.05679366	0.05241397	0.06928998	0.08215554	0.04465747	0	0.04914726	0	0.04641942	0.05389567	0.03036297	0.06515096	0.07795733	0.06864552	0.04573918	0.05299142	0.0710677	0.04805933	0.05918787	0.04952068
499	0.04144899	0.03835637	0.04252584	0	0.0439764	0.03435566	0.05227022	0.02728584	0	0.04922444	0	0.05753868	0	0.04445414	0.04751048	0.03451904	0.03991312	0.05474599	0	0	0.03287544	0.05098549	0.03944003	0.02867002	0	0.05339787	0.05045616	0.05208496	0.0456693	0.04788499	0.03425153	0.05208773	0.06680383	0.03430188	0	0.0436078	0	0.03535634	0.03676798	0.02191719	0.05510018	0.07010532	0.0522352	0.03430264	0.03734592	0.0535366	0.03576088	0.04433198	0.03688151
500	0.07235788	0.06117515	0.06479906	0	0.07759279	0.06317237	0.07994305	0.0490075	0	0.07746474	0	0.07465489	0	0.0615658	0.07011612	0.06871593	0.07648324	0.08214658	0	0	0.05503597	0.07925198	0.06388669	0.05326009	0	0.07928723	0.03881922	0.06942912	0.06203622	0.07188503	0.06677295	0.04039553	0.09517364	0.06098184	0	0.06616415	0	0.05915805	0.05916918	0.04744336	0.07292971	0.08679883	0.08311219	0.06290356	0.06989685	0.08184018	0.06487909	0.06984037	0.06454063
501	0.05098471	0.03348116	0.03655262	0	0.0569996	0.0377691	0.04788999	0.03232876	0	0.06596081	0	0.0516126	0	0.05265934	0.06143419	0.03877408	0.05424082	0.0615392	0	0	0.04257585	0.04878743	0.03372336	0.03838095	0	0.0620625	0.05963249	0.05949825	0.05058292	0.05445435	0.04484054	0.06654729	0.06701976	0.0377605	0	0.04160287	0	0.04999469	0.0557902	0.03071053	0.05787585	0.07201345	0.06519101	0.03449906	0.04010367	0.0483585	0.0455594	0.04598236	0.03456309
502	0.0525637	0.04684375	0.05944711	0	0.06135938	0.04685744	0.05719286	0.04669757	0	0.07069957	0	0.06824645	0	0.0616937	0.05919687	0.04793435	0.06556126	0.07261766	0	0	0.05233233	0.05269376	0.04592251	0.03803403	0	0.06358916	0.05628134	0.0640425	0.06257524	0.05371969	0.05109742	0.05635249	0.08542668	0.05072759	0	0.04513228	0	0.0486234	0.04764519	0.03686633	0.066879	0.08400118	0.06759503	0.05071853	0.05968369	0.06371005	0.0496677	0.06058148	0.04653168
503	0	0	0	0	0	0	0	0	0	0	0	0	0	0	0	0	0	0	0	0	0	0	0	0	0	0	0	0	0	0	0	0	0	0	0	0	0	0	0	0	0	0	0	0	0	0	0	0	0
504	0.04358492	0.03300869	0.04703665	0	0.05007305	0.03452969	0.0467943	0.02711662	0	0.05579267	0	0.04587793	0	0.04823922	0.05260289	0.03914495	0.05448794	0.06266679	0	0	0.03575991	0.04325416	0.04106755	0.0258241	0	0.06222232	0.05286395	0.05488129	0.03994669	0.04926246	0.05038976	0.05331136	0.07372979	0.03281411	0	0.03999142	0	0.040225	0.0457173	0.02185198	0.05853569	0.07631356	0.06192647	0.03714816	0.04417471	0.05815331	0.03815803	0.04501617	0.0425963
505	0.05611336	0.05549809	0.05976892	0	0.0622013	0.05664677	0.06747659	0.04267143	0	0.06398883	0	0.06833414	0	0.0603816	0.05879014	0.05453576	0.07138993	0.07236467	0	0	0.05467484	0.06333571	0.05383112	0.04691089	0	0.07765434	0.06981242	0.05835402	0.05406413	0.05928514	0.06722676	0.06448821	0.08859676	0.04749123	0	0.05562147	0	0.05663235	0.05816614	0.03707028	0.07707619	0.08027447	0.06746098	0.05369392	0.06130808	0.07156071	0.05818953	0.06456815	0.05379941
506	0.03443679	0.02757521	0.03839648	0	0.04666735	0.04558198	0.04542442	0.03376593	0	0.05974719	0	0.05317021	0	0.04715816	0.05766622	0.03245861	0.0505091	0.0636881	0	0	0.02940317	0.04187762	0.03407066	0.03734054	0	0.05357836	0.05875684	0.06013093	0.04615116	0.05068573	0.04446317	0.05957215	0.06229104	0.03697973	0	0.03405294	0	0.0373429	0.04489674	0.02890406	0.05798729	0.06304028	0.04649324	0.02991757	0.03762665	0.05344243	0.03009795	0.04380268	0.0338994
507	0.04618377	0.03687548	0.05122664	0	0.06204787	0.04449937	0.05479966	0.0423693	0	0.07248394	0	0.06197151	0	0.0587973	0.06354818	0.04158615	0.05724741	0.06988623	0	0	0.04255552	0.05091712	0.04885664	0.04082573	0	0.06498149	0.06330214	0.06652616	0.0528531	0.05637289	0.05755616	0.05977026	0.0769696	0.04250835	0	0.03718961	0	0.05104041	0.05593696	0.03850154	0.06751946	0.07779134	0.06900836	0.03969598	0.04747865	0.05671654	0.04433442	0.05219289	0.0440837
508	0.02365283	0.01916566	0.02784479	0	0.03672144	0.03441663	0.03493476	0.02476828	0	0.0566273	0	0.0471016	0	0.04362043	0.04880408	0.02255795	0.04014156	0.05787252	0	0	0.01701053	0.03269254	0.02344207	0.03136343	0	0.04741146	0.05377919	0.05025103	0.03418438	0.04116962	0.03801615	0.04670359	0.0562842	0.02796757	0	0.02890627	0	0.03311978	0.03200632	0.01930847	0.04489932	0.05069533	0.04009103	0.02020465	0.02531645	0.03791077	0.02206715	0.03385017	0.02629539
509	0.03532995	0.02703781	0.03447604	0	0.04648377	0.0331748	0.03982148	0.02551154	0	0.04585091	0	0.04529025	0	0.03306742	0.04549787	0.02223973	0.03824879	0.05919029	0	0	0.01991234	0.03581504	0.03278885	0.02154087	0	0.04515813	0.04795821	0.05492127	0.0353785	0.04129757	0.03896875	0.04968428	0.06448401	0.02694161	0	0.03003846	0	0.03445052	0.03770753	0.01905393	0.04481179	0.05682968	0.04495954	0.02687855	0.02954029	0.04383727	0.02725598	0.03546748	0.0356019
510	0.05143186	0.03803084	0.05074144	0	0.05267362	0.04790934	0.05187192	0.03724804	0	0.06776522	0	0.05924875	0	0.06193549	0.06488604	0.04839694	0.0627162	0.06604257	0	0	0.03884488	0.05409227	0.04536166	0.02954519	0	0.0632662	0.06648358	0.06096973	0.05179416	0.05683665	0.04535627	0.06437323	0.07368459	0.04473397	0	0.05004492	0	0.05153403	0.05390257	0.03224775	0.05729895	0.07284466	0.06012943	0.04044012	0.04560258	0.05704859	0.0460392	0.04638452	0.04346251
511	0.05818052	0.0417799	0.06100907	0	0.0684781	0.05278963	0.06124969	0.05035394	0	0.07571772	0	0.07058091	0	0.06896881	0.06860436	0.04664026	0.06492941	0.0819523	0	0	0.04367522	0.05964148	0.05016152	0.04349508	0	0.06973634	0.06186398	0.0663424	0.06384339	0.06070236	0.06003823	0.06710975	0.08228446	0.05134657	0	0.04987241	0	0.05389973	0.06187616	0.04100455	0.07061275	0.07470849	0.06426047	0.04567197	0.05287434	0.06651084	0.05809997	0.0513065	0.04329141
512	0.04534633	0.04173791	0.05202433	0	0.05032607	0.04754212	0.04962179	0.04163495	0	0.06201577	0	0.05862885	0	0.0562389	0.06247757	0.04382398	0.04896239	0.06438462	0	0	0.03557843	0.04798634	0.04424669	0.03159435	0	0.05702009	0.06522706	0.06128263	0.05119576	0.04804759	0.04823402	0.06810435	0.0733564	0.05013351	0	0.04472705	0	0.04098179	0.04612094	0.03215668	0.06370257	0.06830087	0.05298601	0.03853733	0.04516373	0.05779992	0.04544773	0.04093866	0.0296348
513	0.05547716	0.05156889	0.06499866	0	0.06427692	0.05807556	0.07081055	0.04872616	0	0.06658354	0	0.0656346	0	0.06273316	0.06835607	0.05512503	0.06815182	0.08082115	0	0	0.04913986	0.06723406	0.06383115	0.03407801	0	0.07572749	0.07253594	0.07383482	0.065129	0.05812127	0.0529957	0.06815038	0.08716071	0.05072429	0	0.06271553	0	0.04979155	0.05601812	0.04187721	0.07187276	0.083642	0.07050309	0.05654975	0.05495941	0.0679301	0.05197716	0.06549615	0.06284555
514	0.06017935	0.04872522	0.05127437	0	0.05772542	0.0513467	0.05529663	0.03619615	0	0.05424734	0	0.05488278	0	0.05623127	0.05885536	0.04211567	0.06399608	0.06307318	0	0	0.04495627	0.0585328	0.04937195	0.03497917	0	0.07226456	0.05984518	0.06328681	0.04580902	0.0587489	0.05470312	0.06186452	0.07635473	0.03724357	0	0.05503232	0	0.04556662	0.0571614	0.02974486	0.06575751	0.07956174	0.06495463	0.04451546	0.05085863	0.07053629	0.04528808	0.05359825	0.0524628
515	0.0808433	0.07384318	0.0784734	0	0.09095253	0.06991423	0.08608028	0.06522655	0	0.08755114	0	0.08320474	0	0.08675507	0.08320723	0.06435948	0.09313477	0.09929603	0	0	0.0725447	0.08458492	0.08087219	0.05518942	0	0.08683675	0.08714677	0.09073022	0.07373261	0.07634749	0.08181484	0.08313317	0.10972102	0.07094852	0	0.07464838	0	0.0712757	0.07889217	0.06122727	0.09725532	0.1102817	0.08484577	0.07591951	0.08026051	0.08939063	0.07171993	0.0803468	0.0787405
516	0.05186217	0.04400005	0.0463277	0	0.06291951	0.04393617	0.04655397	0.03775601	0	0.07344564	0	0.06573681	0	0.065174	0.07225648	0.04269702	0.05686891	0.07476061	0	0	0.04467914	0.0463044	0.04459131	0.04397065	0	0.06734866	0.07134461	0.06995206	0.0544818	0.05181905	0.05522416	0.07591543	0.07954052	0.05052759	0	0.04380062	0	0.05775555	0.05774296	0.0350148	0.0655985	0.06735658	0.05773337	0.03431412	0.04350606	0.05770605	0.04303197	0.04866189	0.04521222
517	0.02841503	0.02648008	0.03316831	0	0.03961684	0.03683656	0.04050501	0.03024043	0	0.05941494	0	0.05194846	0	0.05006592	0.05325393	0.03092193	0.04069069	0.06174951	0	0	0.0256619	0.04096352	0.03525682	0.03798443	0	0.0580336	0.06011383	0.05323309	0.03980629	0.03799424	0.04682299	0.05563031	0.06653566	0.03219972	0	0.03275468	0	0.04228532	0.04035492	0.02156148	0.05550171	0.06292628	0.04560034	0.02509353	0.03295142	0.04283093	0.03417128	0.04232949	0.03275166
518	0.05706996	0.04922592	0.06075825	0	0.06408092	0.05700872	0.06617685	0.04644998	0	0.06499433	0	0.0688803	0	0.0604545	0.05656743	0.05391936	0.07083809	0.0761892	0	0	0.05026935	0.06285715	0.05766053	0.031546	0	0.0637399	0.06672972	0.06786425	0.05799694	0.0620336	0.05936536	0.06424052	0.08640019	0.04812132	0	0.05240242	0	0.04385306	0.0478652	0.04227185	0.07380487	0.08257227	0.06945339	0.05558155	0.05639811	0.07288587	0.04863938	0.06340147	0.06074011
519	0.05584025	0.04831559	0.04620404	0	0.05936485	0.04706045	0.05809082	0.03378703	0	0.05614864	0	0.05353443	0	0.05500794	0.05963624	0.0434199	0.05590507	0.06460286	0	0	0.04207151	0.05571347	0.04283164	0.03864323	0	0.0605874	0.06809371	0.05871992	0.05242321	0.05233526	0.05390475	0.05877402	0.07271285	0.04539131	0	0.04412372	0	0.0470504	0.05336113	0.0284164	0.06539756	0.07308527	0.0600959	0.04311493	0.04532064	0.06494393	0.04621228	0.05752099	0.05248836
520	0.05116689	0.0423178	0.03975865	0	0.05221791	0.03425197	0.04806228	0.032829	0	0.05129321	0	0.05501797	0	0.05035465	0.05411651	0.03952376	0.04821955	0.06286382	0	0	0.03475967	0.04564415	0.04131666	0.03101542	0	0.06628667	0.05731392	0.06021944	0.04265301	0.05352649	0.0468182	0.0604135	0.07069551	0.03246933	0	0.03967404	0	0.04621773	0.04601517	0.02376327	0.05290193	0.0711076	0.06199172	0.03190717	0.04102641	0.0572488	0.03661889	0.0449527	0.03706422
521	0.03574347	0.02913548	0.04046838	0	0.05247984	0.04562392	0.04743475	0.03562777	0	0.05854066	0	0.05402597	0	0.05367734	0.05177665	0.03136846	0.05106542	0.06681615	0	0	0.02969993	0.04379098	0.0321141	0.03576774	0	0.05736935	0.06201308	0.06030472	0.04694331	0.05410658	0.04600913	0.05325393	0.06594593	0.03314071	0	0.03922539	0	0.04493581	0.0446017	0.02896548	0.05682745	0.0650502	0.05365935	0.02989969	0.03755946	0.05503565	0.03790845	0.04358802	0.03096861
522	0.05633405	0.04542544	0.06011626	0	0.05877135	0.0468109	0.06441967	0.04370446	0	0.0680149	0	0.06494137	0	0.05868307	0.06439555	0.05860066	0.07106532	0.07590955	0	0	0.0483346	0.05712466	0.0599768	0.02723331	0	0.06275947	0.05795645	0.06504347	0.06110144	0.05923949	0.05171655	0.05532944	0.08443389	0.05007688	0	0.05555031	0	0.04074528	0.04673662	0.04140739	0.0769139	0.08539721	0.06583205	0.05037185	0.05206974	0.06274266	0.05448461	0.05521026	0.05189354
523	0.05309404	0.04438065	0.05988142	0	0.05769793	0.06221625	0.06914879	0.05622198	0	0.07359042	0	0.07492554	0	0.06824121	0.06662225	0.05344651	0.07193314	0.07748153	0	0	0.0502344	0.06826583	0.05951451	0.04774498	0	0.08205183	0.06596903	0.07016671	0.05835016	0.07269881	0.06200046	0.07290226	0.09308118	0.06518452	0	0.06345635	0	0.06302383	0.0589025	0.04948105	0.08054431	0.07969994	0.06522674	0.06215243	0.05399967	0.07404052	0.05056859	0.05411675	0.05111133
524	0.05104542	0.04397675	0.0469912	0	0.05468813	0.04771397	0.06154732	0.03124757	0	0.06468509	0	0.06228185	0	0.05797188	0.05998878	0.04922072	0.06184522	0.06771195	0	0	0.04310395	0.05791013	0.05311608	0.04205427	0	0.07611417	0.05487682	0.06554476	0.05031703	0.05760365	0.05385862	0.05795046	0.0837658	0.04719668	0	0.05055276	0	0.0470217	0.04482702	0.02989784	0.06741406	0.08522947	0.07216378	0.0505087	0.05547904	0.06955622	0.04951929	0.05791463	0.04844921
525	0.05397569	0.04281333	0.05084682	0	0.06065844	0.05093542	0.06209594	0.03189723	0	0.05915622	0	0.06149412	0	0.05230217	0.05563314	0.04910908	0.06110819	0.06072917	0	0	0.04769415	0.05922476	0.04858384	0.03520208	0	0.06739893	0.06710444	0.0424854	0.04886237	0.05367399	0.05693949	0.07023411	0.0761195	0.04584421	0	0.04736673	0	0.04277112	0.05085713	0.03153074	0.06210765	0.07469083	0.06558477	0.03636619	0.04881298	0.06078988	0.04225481	0.05665953	0.05271446
526	0.05140184	0.04386992	0.05591475	0	0.06327192	0.05800896	0.04913272	0.0511898	0	0.07494273	0	0.06067793	0	0.06440842	0.0707443	0.04813456	0.06913689	0.08757683	0	0	0.04420308	0.05086108	0.04306613	0.05000591	0	0.06862543	0.07681762	0.06612423	0.05307661	0.05987757	0.06039461	0.07012816	0.08436797	0.05221265	0	0.04617439	0	0.05849009	0.06304215	0.04334547	0.07156271	0.07673066	0.05159051	0.04664098	0.05180769	0.0667817	0.04712144	0.05278156	0.04705107
527	0	0	0	0	0	0	0	0	0	0	0	0	0	0	0	0	0	0	0	0	0	0	0	0	0	0	0	0	0	0	0	0	0	0	0	0	0	0	0	0	0	0	0	0	0	0	0	0	0
528	0	0	0	0	0	0	0	0	0	0	0	0	0	0	0	0	0	0	0	0	0	0	0	0	0	0	0	0	0	0	0	0	0	0	0	0	0	0	0	0	0	0	0	0	0	0	0	0	0
529	0.04180912	0.0335653	0.05040321	0	0.0651196	0.04478848	0.05056887	0.04274071	0	0.06670515	0	0.05859833	0	0.06072335	0.06120051	0.04482393	0.05512009	0.07574303	0	0	0.03493587	0.04877661	0.03790948	0.04412911	0	0.05853331	0.0650975	0.05596836	0.05578623	0.05590947	0.05131164	0.06259702	0.07272107	0.04119759	0	0.04769127	0	0.05220297	0.04875533	0.03726072	0.0635836	0.0743897	0.06662234	0.03597405	0.05143502	0.0589039	0.04767943	0.05089081	0.03835955
530	0.07003455	0.06890847	0.05966419	0	0.07963568	0.05425319	0.06096761	0.04568367	0	0.06295921	0	0.05796689	0	0.0660465	0.07273701	0.05477678	0.06935123	0.07660903	0	0	0.06644305	0.05689434	0.05488198	0.04027768	0	0.08713735	0.0849667	0.07749583	0.05630588	0.05673796	0.06476939	0.08258919	0.08396304	0.04675775	0	0.04711711	0	0.06448033	0.0687666	0.03917435	0.07684627	0.09454602	0.08903785	0.05247166	0.05645557	0.07484026	0.05077404	0.07885787	0.06873281
531	0.04696332	0.03791364	0.03588113	0	0.05449095	0.05382718	0.05791313	0.04066724	0	0.06442595	0	0.06770622	0	0.05858958	0.06111168	0.04595505	0.05645381	0.07670697	0	0	0.03610255	0.05730271	0.04885038	0.04511675	0	0.06784807	0.05890316	0.05293808	0.05423821	0.05554829	0.05977406	0.06261502	0.07836945	0.04625902	0	0.04285329	0	0.04963445	0.04963554	0.03790717	0.05391796	0.06060595	0.05923294	0.03067074	0.04637905	0.04976298	0.04336799	0.05045269	0.04093075
532	0	0	0	0	0	0	0	0	0	0	0	0	0	0	0	0	0	0	0	0	0	0	0	0	0	0	0	0	0	0	0	0	0	0	0	0	0	0	0	0	0	0	0	0	0	0	0	0	0
533	0.03532121	0.03406201	0.03527629	0	0.04487887	0.03899541	0.03848469	0.0333334	0	0.0575211	0	0.05778899	0	0.04315103	0.0556866	0.03112654	0.05369462	0.06541018	0	0	0.03182336	0.03417853	0.0363732	0.03472687	0	0.05524801	0.05722563	0.05652604	0.04298951	0.0412838	0.05159426	0.05749175	0.07606482	0.0337561	0	0.04072058	0	0.04626176	0.04059451	0.02768494	0.06201727	0.07149755	0.05122306	0.03180607	0.04026535	0.04733793	0.03544367	0.04458323	0.0335503
534	0.05491935	0.06184827	0.06460542	0	0.06654577	0.0546525	0.06633491	0.04846749	0	0.07615904	0	0.07575062	0	0.06755954	0.06841967	0.05315109	0.06401458	0.07192728	0	0	0.06032073	0.06206639	0.04779132	0.0478036	0	0.07130995	0.07658687	0.07144715	0.05583154	0.06655293	0.05941171	0.07672321	0.09919938	0.05478864	0	0.0585185	0	0.06722954	0.05379861	0.04560265	0.07466097	0.09457438	0.0677308	0.05691766	0.06771165	0.07276634	0.06000575	0.0731789	0.05272793
535	0.04631159	0.03547045	0.03927022	0	0.04746555	0.03656441	0.05389266	0.02841904	0	0.05043422	0	0.05496062	0	0.05095051	0.0589796	0.03788928	0.05220453	0.06528612	0	0	0.03483237	0.05000944	0.04529826	0.03326656	0	0.05933948	0.05265103	0.06495396	0.04813159	0.05489231	0.04204111	0.05672583	0.07059283	0.03826256	0	0.04003214	0	0.03995448	0.04444105	0.02687196	0.05746729	0.07063657	0.06160708	0.04008445	0.03931972	0.0574281	0.03955797	0.04944138	0.04212519
536	0.05252608	0.03711943	0.05944019	0	0.05665762	0.04831161	0.06430881	0.03589307	0	0.06154708	0	0.04996136	0	0.0538954	0.05670785	0.05100124	0.05998645	0.07411327	0	0	0.03992372	0.05925644	0.05360058	0.0204521	0	0.06351834	0.0476969	0.06138205	0.05667877	0.05498086	0.04120041	0.05325261	0.07576426	0.04790878	0	0.05132509	0	0.04346852	0.05262873	0.03375512	0.06283907	0.08358239	0.07150311	0.04979887	0.05249147	0.06203774	0.04774914	0.05019088	0.04426162
537	0.04637609	0.04000195	0.04082248	0	0.05918767	0.04657201	0.05291623	0.03632181	0	0.06834074	0	0.06795569	0	0.05911875	0.06379103	0.03916535	0.05697808	0.0716763	0	0	0.03980121	0.04731784	0.04690271	0.03866394	0	0.06279098	0.05921909	0.06932182	0.04952712	0.05886099	0.05621555	0.06593204	0.07918637	0.04796234	0	0.0455055	0	0.05133495	0.05136948	0.03884506	0.06687401	0.07454576	0.06041634	0.03936359	0.04757192	0.05586273	0.04266618	0.05327264	0.04571925
538	0.05025213	0.03840673	0.05165465	0	0.05620797	0.04444373	0.04988908	0.0303283	0	0.06097611	0	0.05893327	0	0.05299193	0.05568141	0.04176256	0.05680842	0.05510397	0	0	0.03636803	0.04948202	0.04064357	0.03196639	0	0.06784463	0.05490318	0.05298265	0.04257704	0.04945515	0.04593045	0.05777259	0.07150704	0.03897167	0	0.04131959	0	0.04488537	0.04453566	0.02378276	0.05252063	0.07342985	0.05987775	0.03825617	0.04352148	0.0580071	0.04044304	0.04774417	0.04032986
539	0.04300715	0.02558294	0.0476726	0	0.05968787	0.04652912	0.0484393	0.03979221	0	0.07250307	0	0.06091218	0	0.05994636	0.0609477	0.03694518	0.05728629	0.07471077	0	0	0.03494168	0.04673495	0.04076482	0.03601093	0	0.05424608	0.05453453	0.06072749	0.05498401	0.0437249	0.05321438	0.06537647	0.06722407	0.0472183	0	0.03946119	0	0.04956884	0.04805006	0.03344369	0.06271331	0.07165521	0.06113044	0.03478484	0.04606989	0.06101541	0.03843932	0.04784988	0.04249851
540	0.03597433	0.03279023	0.03332858	0	0.04640701	0.03664372	0.04585345	0.02739196	0	0.05153211	0	0.05180174	0	0.04529162	0.0549057	0.03105326	0.03623077	0.05517361	0	0	0.02678044	0.04176523	0.03250684	0.03284716	0	0.05053582	0.05416167	0.05730023	0.03787187	0.04294829	0.04720864	0.04960864	0.06117709	0.03869437	0	0.03173617	0	0.03386716	0.03394322	0.02257404	0.05299778	0.05672108	0.04596152	0.03361593	0.02989921	0.04782139	0.02924714	0.04123003	0.03475763
541	0.04704687	0.03776831	0.04052788	0	0.05144964	0.03996339	0.0501683	0.03103965	0	0.05114822	0	0.05317667	0	0.04028049	0.05221758	0.03710824	0.04839718	0.06102771	0	0	0.03702587	0.0475498	0.03798597	0.03041792	0	0.05900958	0.05456811	0.05226049	0.0429274	0.05003904	0.03789184	0.05594237	0.06539697	0.03842721	0	0.04184548	0	0.04017754	0.04747227	0.02325588	0.05777932	0.07145169	0.06146737	0.03154279	0.03700023	0.05445421	0.03609453	0.04414245	0.04208828
542	0.04483751	0.03756574	0.03911785	0	0.05509957	0.0483386	0.04470918	0.04095297	0	0.06237376	0	0.06438419	0	0.05540962	0.06170439	0.03109884	0.0516289	0.06618842	0	0	0.03381726	0.04407623	0.02956809	0.04080573	0	0.05502472	0.06353331	0.05909032	0.04575076	0.05467193	0.04866482	0.06416976	0.07326726	0.04046527	0	0.0430149	0	0.04757286	0.04802288	0.03155903	0.0608148	0.06379537	0.05677161	0.0342254	0.03859167	0.0562044	0.04023808	0.04553267	0.03700416
543	0.05068902	0.04239095	0.04355404	0	0.05227883	0.03963757	0.06035592	0.03449719	0	0.05582166	0	0.06587425	0	0.05811052	0.05107934	0.03877182	0.05527427	0.06418045	0	0	0.03862973	0.05648324	0.04607703	0.03732166	0	0.06320119	0.05899718	0.05582206	0.04880254	0.05919553	0.05442006	0.05591515	0.08048885	0.03782027	0	0.04639519	0	0.04350663	0.04369251	0.0304606	0.06350729	0.06555502	0.05885405	0.04060973	0.04495879	0.05850386	0.03761608	0.0468423	0.03755831
544	0.05542978	0.0448377	0.04787598	0	0.05834881	0.04221221	0.05411036	0.01898203	0	0.04780841	0	0.05271465	0	0.05228431	0.06019215	0.0434667	0.05376191	0.06013997	0	0	0.04731328	0.0501655	0.04282345	0.0328239	0	0.07071226	0.06684998	0.04857825	0.04397568	0.04669502	0.05653828	0.06874451	0.07847874	0.03230116	0	0.04154223	0	0.04976281	0.04443644	0.02449448	0.06307908	0.07606769	0.06479589	0.03965844	0.04585301	0.06384934	0.04015366	0.0526632	0.04560473
545	0.04278379	0.033986	0.03939003	0	0.05551024	0.03994061	0.04547718	0.03565901	0	0.06501404	0	0.05154453	0	0.05520397	0.05625923	0.03233155	0.04844946	0.06970364	0	0	0.03513174	0.04495615	0.03551367	0.03280422	0	0.06229334	0.06886618	0.05449087	0.04228058	0.0510087	0.03860177	0.06032208	0.06164477	0.04613724	0	0.03904658	0	0.04719683	0.05344296	0.03083219	0.05401327	0.06753647	0.04612035	0.03488046	0.03501388	0.04439076	0.03249734	0.03524215	0.0327416
546	0.04482367	0.03944475	0.04737215	0	0.05615503	0.04628989	0.05915774	0.03050937	0	0.05771248	0	0.06002668	0	0.05267794	0.05711455	0.03869056	0.06084492	0.06919566	0	0	0.04061616	0.05603504	0.04596503	0.03369666	0	0.06969774	0.05216248	0.06193094	0.04904106	0.0566763	0.0449382	0.05839399	0.07721697	0.04234302	0	0.04259338	0	0.04724371	0.05177388	0.02753857	0.05645455	0.08157218	0.06524544	0.03818707	0.04761723	0.06275064	0.04367201	0.05132577	0.04151921
547	0.07060961	0.0708261	0.07295362	0	0.07357192	0.06087203	0.07378652	0.05888071	0	0.08263309	0	0.08877979	0	0.06594183	0.08172851	0.06255855	0.07890885	0.09327883	0	0	0.07158162	0.06780867	0.06783286	0.05088861	0	0.0927441	0.08806953	0.08150279	0.058053	0.07104885	0.07470805	0.08274532	0.10478505	0.06063369	0	0.06626234	0	0.06946346	0.07755415	0.05347487	0.07787628	0.0907582	0.08070862	0.06793385	0.0689373	0.08206351	0.06031856	0.08255702	0.06790629
548	0.03112895	0.02302977	0.02893247	0	0.0439528	0.03440691	0.03797185	0.02466032	0	0.05375583	0	0.04649134	0	0.04649387	0.04937976	0.02139693	0.04033296	0.05028708	0	0	0.02335978	0.0340309	0.02967327	0.03109189	0	0.05434689	0.05212561	0.05602767	0.03414507	0.0387205	0.04566337	0.04531754	0.06185361	0.03045134	0	0.02972106	0	0.03681279	0.03590517	0.01818401	0.04931805	0.0538043	0.04524295	0.02283202	0.0302402	0.04630264	0.02526983	0.04115872	0.02989359
549	0.03701676	0.03365329	0.03875294	0	0.05124938	0.04145643	0.04371927	0.03254858	0	0.06154121	0	0.05454529	0	0.0517073	0.05760483	0.02687948	0.04402342	0.06121361	0	0	0.03126011	0.03837911	0.03367718	0.03197634	0	0.05524433	0.06064741	0.06055823	0.04362744	0.04460978	0.04464077	0.05332673	0.07082607	0.03988767	0	0.03752052	0	0.03942687	0.04022081	0.02594202	0.05672584	0.05791664	0.0560875	0.03363533	0.03441519	0.05076119	0.030302	0.04685048	0.04114767
550	0.05731923	0.04702242	0.05629909	0	0.067197	0.05918772	0.06231822	0.0537022	0	0.07296655	0	0.07159077	0	0.05947869	0.07411428	0.04896678	0.07235986	0.08732992	0	0	0.05529964	0.06101852	0.05001018	0.04749351	0	0.02270361	0.07774773	0.07449367	0.06944171	0.06378093	0.06329328	0.07509758	0.08315966	0.05139274	0	0.05520858	0	0.06207695	0.05673448	0.05061983	0.07725378	0.08155645	0.07253359	0.05109783	0.05580627	0.07286745	0.05997479	0.06035362	0.05045098
551	0.06274223	0.06286044	0.05757077	0	0.07451552	0.07617009	0.07781546	0.05794172	0	0.08455053	0	0.08961122	0	0.07518951	0.07518851	0.06985616	0.07690779	0.08874041	0	0	0.0585128	0.07700156	0.06774087	0.05706091	0	0.08242772	0.08564066	0.07411979	0.07766551	0.08072725	0.06758574	0.0839743	0.09456354	0.07070025	0	0.06804025	0	0.06572443	0.06610603	0.06183178	0.07693245	0.08160904	0.07578675	0.05759465	0.06180911	0.06830894	0.06240805	0.06417565	0.06150889
552	0.06875671	0.0675172	0.0703479	0	0.0773374	0.07917945	0.08643021	0.06471533	0	0.08768319	0	0.08351065	0	0.07810333	0.08742157	0.06684371	0.07132402	0.08058694	0	0	0.07082234	0.0969422	0.07639094	0.06710189	0	0.08242763	0.07825283	0.08130867	0.0725952	0.06185366	0.08826937	0.08287285	0.11737197	0.06893406	0	0.08857125	0	0.07485418	0.0667177	0.05496429	0.08463024	0.08974524	0.08643476	0.06326272	0.06576639	0.08643272	0.07659525	0.07534498	0.06858199
553	0.03524586	0.03372577	0.04693528	0	0.05066039	0.04193596	0.05667205	0.03835011	0	0.06559514	0	0.05683855	0	0.05712174	0.05556478	0.0407453	0.05434232	0.0653751	0	0	0.03539551	0.05224464	0.04601352	0.03539288	0	0.05897897	0.05512367	0.0636075	0.05331105	0.05698275	0.04744805	0.05209233	0.06989657	0.03801889	0	0.04346673	0	0.04116301	0.03681977	0.03312311	0.06327665	0.06467156	0.05419064	0.03507185	0.04393181	0.05533505	0.03976119	0.04783488	0.03721147
554	0	0	0	0	0	0	0	0	0	0	0	0	0	0	0	0	0	0	0	0	0	0	0	0	0	0	0	0	0	0	0	0	0	0	0	0	0	0	0	0	0	0	0	0	0	0	0	0	0
555	0	0	0	0	0	0	0	0	0	0	0	0	0	0	0	0	0	0	0	0	0	0	0	0	0	0	0	0	0	0	0	0	0	0	0	0	0	0	0	0	0	0	0	0	0	0	0	0	0
556	0.0416525	0.03334537	0.04441426	0	0.05947373	0.05208897	0.05021775	0.04209582	0	0.06723827	0	0.06203951	0	0.06251662	0.0642325	0.03910194	0.05501586	0.07655354	0	0	0.03660295	0.05155351	0.04257473	0.04061487	0	0.06769506	0.06193911	0.06499455	0.04845868	0.06139838	0.04975296	0.06927438	0.07710973	0.04794944	0	0.05042588	0	0.05270246	0.05600823	0.03826266	0.06025354	0.06397149	0.05638609	0.04084502	0.04107469	0.05487911	0.04240058	0.04458255	0.03983714
557	0.06622178	0.05526852	0.06020273	0	0.0650437	0.04972164	0.06311983	0.03766486	0	0.06119582	0	0.06242159	0	0.05814358	0.05236003	0.05088727	0.05541364	0.07163362	0	0	0.05235853	0.06005523	0.05157788	0.0445867	0	0.07295791	0.06155592	0.06643313	0.04702891	0.05929682	0.0541292	0.06309978	0.07180196	0.0384722	0	0.05227947	0	0.04533605	0.05391949	0.03063525	0.06965048	0.08590845	0.07341157	0.04834877	0.05556716	0.06436866	0.04374063	0.05702765	0.05210658
558	0.05113574	0.04761353	0.05528355	0	0.05666699	0.0546843	0.05916869	0.04020866	0	0.06778211	0	0.05855287	0	0.05149614	0.05857171	0.04424951	0.05928187	0.07219477	0	0	0.04400169	0.05659097	0.05641671	0.04214428	0	0.0698543	0.06114503	0.06340168	0.05091275	0.06230684	0.05155011	0.06428234	0.07464658	0.04678587	0	0.0550043	0	0.04279985	0.04724746	0.03360258	0.06846574	0.07647249	0.0639307	0.04815645	0.04837271	0.06405169	0.04766647	0.05185113	0.05151011
559	0	0	0	0	0	0	0	0	0	0	0	0	0	0	0	0	0	0	0	0	0	0	0	0	0	0	0	0	0	0	0	0	0	0	0	0	0	0	0	0	0	0	0	0	0	0	0	0	0
560	0.04556517	0.03434668	0.04236047	0	0.05855805	0.04042284	0.04866601	0.03346103	0	0.06773876	0	0.05697109	0	0.05900996	0.04714925	0.03348407	0.05004327	0.06799087	0	0	0.03135684	0.04201463	0.03683276	0.03589249	0	0.06563519	0.05553128	0.06049235	0.05384317	0.05348766	0.05465448	0.06009583	0.07608721	0.042758	0	0.03818495	0	0.05222558	0.05191221	0.03210833	0.0584795	0.07267936	0.05805075	0.03955179	0.04068517	0.05980191	0.03620056	0.05178747	0.04472517
561	0.05568506	0.04952834	0.04531546	0	0.05932423	0.04447967	0.05287832	0.03712518	0	0.06280835	0	0.06210036	0	0.05417348	0.06559065	0.04563618	0.04935279	0.06083746	0	0	0.03953581	0.05038409	0.04000023	0.03865433	0	0.0650239	0.06509092	0.06319036	0.04775752	0.05847166	0.04283613	0.06499535	0.07642206	0.04616358	0	0.04538699	0	0.04875557	0.0526256	0.0290824	0.05806906	0.07225746	0.06390389	0.04362574	0.03837442	0.05532532	0.04191134	0.04966617	0.0463061
562	0.04405514	0.03471546	0.04831987	0	0.05154999	0.0397208	0.05142735	0.02475514	0	0.05406437	0	0.04779484	0	0.04668293	0.04679643	0.03688291	0.05357907	0.05958029	0	0	0.03527614	0.04614365	0.04286471	0.02706944	0	0.06279935	0.05410668	0.05106659	0.03874764	0.04869608	0.04581669	0.0539473	0.07303652	0.03071973	0	0.04431271	0	0.0432125	0.04908979	0.02099363	0.05813905	0.07575236	0.05779288	0.03591872	0.0460113	0.05707219	0.04139143	0.04297496	0.03697399
563	0.07350396	0.06545527	0.07375531	0	0.0734447	0.0668322	0.07613006	0.05168239	0	0.07787919	0	0.07977585	0	0.07015096	0.07603433	0.06644686	0.06780378	0.08181785	0	0	0.06500378	0.07079462	0.06092961	0.05268335	0	0.07224573	0.07682157	0.06475002	0.0717629	0.06568955	0.07578067	0.07170052	0.09254349	0.05698154	0	0.06033638	0	0.06303047	0.06803294	0.0487157	0.08484069	0.0902946	0.08101375	0.05940314	0.06677084	0.07680985	0.06655825	0.06413255	0.06192831
564	0.04125329	0.03330405	0.03627587	0	0.05361786	0.04120696	0.04577517	0.02782684	0	0.06232664	0	0.05913382	0	0.05428446	0.05663678	0.03086908	0.04484851	0.0597075	0	0	0.03236189	0.04221055	0.03905715	0.03308979	0	0.06441201	0.05485676	0.05687065	0.04523541	0.04414914	0.05296199	0.05681473	0.07544655	0.04084452	0	0.03625301	0	0.04729706	0.04226665	0.02237239	0.05319579	0.06810865	0.059735	0.02908415	0.03888314	0.04970438	0.03490897	0.04949198	0.0420577
565	0.03674322	0.02625017	0.03860937	0	0.04841325	0.04426826	0.04128133	0.03088468	0	0.06651271	0	0.05402479	0	0.05705442	0.05030782	0.03248655	0.04942897	0.05798428	0	0	0.03060187	0.04190982	0.0384015	0.03403838	0	0.05094021	0.063323	0.06003319	0.04913225	0.04808892	0.05426577	0.05691789	0.06780929	0.04422988	0	0.03737544	0	0.04859337	0.04426241	0.02816963	0.05913059	0.06468187	0.05562339	0.03346462	0.03778379	0.05193887	0.03537472	0.04126982	0.03631266
566	0.0598431	0.04969964	0.05221251	0	0.05708199	0.04245248	0.05488386	0.03638414	0	0.0493619	0	0.05989299	0	0.05294122	0.06638445	0.04773418	0.06004442	0.07059379	0	0	0.0458396	0.05669401	0.05129062	0.03983632	0	0.06700998	0.06321471	0.07145215	0.04988059	0.05472393	0.05944369	0.07287117	0.07439135	0.04411093	0	0.04764678	0	0.05261642	0.05784781	0.02814552	0.06825073	0.07869133	0.06891825	0.0464351	0.04941611	0.06363304	0.05319294	0.05088655	0.04463384
567	0	0	0	0	0	0	0	0	0	0	0	0	0	0	0	0	0	0	0	0	0	0	0	0	0	0	0	0	0	0	0	0	0	0	0	0	0	0	0	0	0	0	0	0	0	0	0	0	0
568	0.05568737	0.04593266	0.05771405	0	0.06276719	0.05042721	0.06663333	0.04238804	0	0.06347712	0	0.06643481	0	0.06265223	0.06681368	0.04754369	0.05822241	0.0737464	0	0	0.04183892	0.0591845	0.05522522	0.04324012	0	0.07123896	0.06667365	0.07372906	0.05991923	0.05525628	0.05832876	0.07218651	0.08195933	0.04605554	0	0.05737372	0	0.05759547	0.05420915	0.03893666	0.06458387	0.08369452	0.06879983	0.04750641	0.05467776	0.07330961	0.04248091	0.05679365	0.05455767
569	0.0350036	0.02913591	0.03619477	0	0.04324311	0.03673367	0.04504648	0.02525474	0	0.05547635	0	0.05367431	0	0.04626197	0.05137786	0.02820121	0.04725934	0.05666256	0	0	0.0256366	0.04144086	0.03208463	0.03036482	0	0.05810353	0.04999374	0.05041113	0.03827893	0.047483	0.03818123	0.04821336	0.06604257	0.03219514	0	0.03525002	0	0.04222054	0.04171323	0.01875541	0.04553709	0.0599892	0.04927465	0.03193095	0.03542604	0.05022726	0.02723792	0.04006409	0.03514632
570	0.07220167	0.06227824	0.06714495	0	0.07302814	0.06197275	0.07871102	0.05679946	0	0.07496266	0	0.07989294	0	0.0789912	0.06518985	0.05943557	0.08045966	0.0830796	0	0	0.06472315	0.0769516	0.07186061	0.05186449	0	0.08361518	0.06999764	0.07531574	0.06948988	0.07732568	0.07027587	0.07224657	0.10316575	0.06609639	0	0.06819826	0	0.05902499	0.05984873	0.04918509	0.08126415	0.08950167	0.07831007	0.06785038	0.0657765	0.0813071	0.06246863	0.07320562	0.0664654
571	0.07023499	0.04946065	0.06129002	0	0.07081707	0.06125722	0.06388944	0.05132634	0	0.07712733	0	0.06861719	0	0.06041143	0.07045589	0.0539223	0.07448984	0.08368795	0	0	0.06063843	0.06207797	0.05644455	0.03802541	0	0.08154061	0.06976212	0.06205649	0.06728441	0.05090927	0.06860189	0.06761525	0.09005483	0.05784368	0	0.05514986	0	0.05984414	0.06486784	0.04228855	0.07803902	0.09169961	0.08136234	0.04784759	0.06159851	0.06883119	0.05743856	0.06455076	0.0606588
572	0.04866973	0.0418123	0.04578751	0	0.0623324	0.05592054	0.05027425	0.0417411	0	0.06609181	0	0.06080661	0	0.04945052	0.06825307	0.03845062	0.05603548	0.07473493	0	0	0.03739114	0.04802503	0.0424079	0.04650336	0	0.07012693	0.07005714	0.06720288	0.04721897	0.05785287	0.05608356	0.06964333	0.07471028	0.04375222	0	0.04199081	0	0.05474393	0.05681161	0.03522495	0.06479346	0.06633803	0.0582317	0.03958745	0.04245455	0.05700268	0.03783532	0.04879662	0.04495389
573	0.06748395	0.05250496	0.05431516	0	0.06777767	0.05174795	0.06395594	0.03495468	0	0.07212167	0	0.05510797	0	0.05501951	0.06679443	0.04982991	0.0622205	0.06601586	0	0	0.05258383	0.05947646	0.05052685	0.03517248	0	0.07232019	0.03193995	0.0614839	0.05453075	0.05291048	0.04932547	0.00966586	0.07505746	0.04606075	0	0.05073452	0	0.05146562	0.05359263	0.03029942	0.0626566	0.08233278	0.07418339	0.04837611	0.05718531	0.06166847	0.045088	0.06300459	0.05680069
574	0	0	0	0	0	0	0	0	0	0	0	0	0	0	0	0	0	0	0	0	0	0	0	0	0	0	0	0	0	0	0	0	0	0	0	0	0	0	0	0	0	0	0	0	0	0	0	0	0
575	0.0837345	0.077306	0.08576289	0	0.08828053	0.06900703	0.08441496	0.07079724	0	0.09408767	0	0.09213996	0	0.09104026	0.09301868	0.07427474	0.09359106	0.10838983	0	0	0.08064172	0.08434348	0.0758267	0.06027427	0	0.09601163	0.10424651	0.08121755	0.08222752	0.07886158	0.08804108	0.09357065	0.11300236	0.08104836	0	0.07395842	0	0.07756004	0.07699918	0.06789382	0.10089028	0.10793477	0.0906016	0.07567742	0.08364799	0.09765171	0.06926689	0.08210633	0.07474862
576	0.06185236	0.05233164	0.06636313	0	0.06258289	0.06301766	0.06835663	0.04450943	0	0.07779949	0	0.06921955	0	0.06013213	0.06034848	0.06015756	0.06519092	0.07898996	0	0	0.05213999	0.07004171	0.06017305	0.04286905	0	0.06683106	0.06527413	0.06384704	0.05632632	0.07063001	0.06260765	0.06898221	0.09533224	0.05429394	0	0.05947194	0	0.05455175	0.05809548	0.03419287	0.06607785	0.09009768	0.07455963	0.05912628	0.06215113	0.07396798	0.06209549	0.05856993	0.05711341
577	0.03876427	0.03593265	0.04159227	0	0.05201375	0.04216849	0.04416492	0.03349271	0	0.05789947	0	0.05441871	0	0.04978548	0.05810105	0.03283468	0.04722328	0.06173599	0	0	0.02821666	0.04015519	0.04103611	0.02669399	0	0.05581572	0.06248992	0.06026948	0.0480829	0.04978987	0.04298666	0.06119866	0.06962511	0.04039416	0	0.03909024	0	0.03708933	0.04330702	0.02822438	0.05948194	0.06757559	0.06099581	0.02952484	0.03700633	0.05247236	0.03238708	0.04143627	0.0416567
578	0	0	0	0	0	0	0	0	0	0	0	0	0	0	0	0	0	0	0	0	0	0	0	0	0	0	0	0	0	0	0	0	0	0	0	0	0	0	0	0	0	0	0	0	0	0	0	0	0
579	0.04703294	0.04173215	0.04195001	0	0.04464245	0.0346533	0.04455476	0.02982141	0	0.05595788	0	0.05975044	0	0.05360427	0.05652492	0.03479391	0.05078369	0.06521307	0	0	0.03603417	0.04497285	0.03636507	0.03206007	0	0.0581823	0.0567052	0.05469275	0.04061696	0.04809069	0.04723255	0.0565239	0.07287603	0.03899362	0	0.04164212	0	0.04529793	0.04674965	0.02601396	0.05480487	0.06725716	0.06183947	0.03434055	0.03369551	0.05109957	0.03724149	0.04345325	0.03796859
580	0.05101179	0.03610611	0.04526497	0	0.06117416	0.04379412	0.05471309	0.03679805	0	0.06754423	0	0.06287532	0	0.05642529	0.05809726	0.04313126	0.05266997	0.07255921	0	0	0.0417686	0.05067707	0.05244431	0.0334263	0	0.06592659	0.06009771	0.05696213	0.05313569	0.05383917	0.04904096	0.05582375	0.06850257	0.04845396	0	0.04999916	0	0.04803655	0.04623816	0.03534009	0.05918369	0.06644602	0.06675598	0.04319362	0.0433111	0.05332634	0.02982251	0.04593094	0.05016832
581	0.06278692	0.05290729	0.04778963	0	0.06378243	0.04928481	0.04683968	0.03779601	0	0.06829636	0	0.06025902	0	0.04911849	0.0567447	0.04269304	0.05894749	0.06452218	0	0	0.04999257	0.04392236	0.04382943	0.0427926	0	0.07510675	0.06672769	0.06561402	0.04735554	0.05626772	0.05531318	0.06855309	0.0741507	0.04449439	0	0.05440186	0	0.05125568	0.05558103	0.02998861	0.06193427	0.07699541	0.06991606	0.04201395	0.04864778	0.06178716	0.03757967	0.05176427	0.05504088
582	0.04598592	0.04554138	0.04749766	0	0.05649661	0.04768837	0.05733293	0.04334548	0	0.06639623	0	0.07169116	0	0.05394537	0.06499986	0.03868141	0.05167228	0.07093307	0	0	0.03676708	0.05329783	0.04389323	0.04477304	0	0.06411387	0.07226331	0.07084433	0.05081014	0.06276056	0.05037882	0.07102511	0.07629042	0.05244274	0	0.0474662	0	0.04807954	0.05397941	0.03801255	0.06439473	0.06826042	0.06019901	0.04322986	0.03973371	0.05919986	0.04062277	0.04986139	0.04890024
583	0.03813652	0.04242414	0.04945434	0	0.0468132	0.04326936	0.05563031	0.03025809	0	0.05991564	0	0.05511557	0	0.04942933	0.05394404	0.04487201	0.05625793	0.06391487	0	0	0.04015313	0.05240505	0.04814259	0.0347392	0	0.06229959	0.05031465	0.0616832	0.04265974	0.05358528	0.04366683	0.05318238	0.07604251	0.03858333	0	0.04862597	0	0.04104725	0.0422444	0.02782262	0.05490619	0.0703873	0.06322497	0.04175427	0.04468786	0.05699387	0.04186288	0.04811984	0.0370195
584	0.04985595	0.04870742	0.05606565	0	0.05864849	0.04639337	0.06536492	0.03451484	0	0.0685465	0	0.06166832	0	0.05452292	0.0602495	0.04935103	0.0626919	0.06315438	0	0	0.04973406	0.06134862	0.05299025	0.04239977	0	0.07252381	0.06596705	0.06095878	0.0515625	0.05410153	0.06395871	0.05924373	0.08221175	0.04531407	0	0.05707468	0	0.05154929	0.04860432	0.03397592	0.07009474	0.08321986	0.06302671	0.04787456	0.05703277	0.06843792	0.04498891	0.06395146	0.05133569
585	0.04425205	0.02812449	0.03893041	0	0.0533958	0.04302487	0.04326831	0.03460872	0	0.05376758	0	0.05815353	0	0.05331346	0.0567191	0.0306544	0.05179458	0.06877824	0	0	0.03372787	0.04369355	0.04119191	0.0315818	0	0.05613837	0.0611546	0.05473565	0.04946968	0.04116365	0.05478279	0.06379934	0.07022994	0.03809208	0	0.04119828	0	0.04890437	0.05008093	0.03178592	0.06481944	0.0657344	0.05206179	0.0338903	0.03976334	0.05734552	0.03483935	0.04478687	0.03561277
586	0.03881924	0.02778621	0.04340318	0	0.04175048	0.03328392	0.04432978	0.02452354	0	0.05190512	0	0.05092632	0	0.04555094	0.0434363	0.02846385	0.04322812	0.05696987	0	0	0.02917932	0.04336253	0.03806352	0.02359536	0	0.05487775	0.0538721	0.05208083	0.04141301	0.04429191	0.03555287	0.05319943	0.0624484	0.03697511	0	0.03544884	0	0.03639016	0.04285905	0.01673487	0.05144723	0.06935572	0.05813897	0.0350334	0.03746622	0.05501686	0.03281101	0.03899912	0.03761674
587	0.0545573	0.04705093	0.04733919	0	0.05373046	0.0466113	0.04774762	0.0320968	0	0.0552483	0	0.05518704	0	0.04662819	0.05705874	0.03883535	0.05664212	0.06112678	0	0	0.04650399	0.05164201	0.04976634	0.03222015	0	0.06773631	0.06280613	0.05730747	0.04661055	0.04968986	0.05041689	0.06206715	0.06616771	0.04229603	0	0.05256243	0	0.04611199	0.04909005	0.02094859	0.05938543	0.07588127	0.0681654	0.03799656	0.0443448	0.05655487	0.0414033	0.04977658	0.0485985
588	0.04048167	0.03223093	0.04416104	0	0.04659748	0.03927678	0.04469492	0.02707152	0	0.05903126	0	0.05175263	0	0.05123586	0.05352188	0.03418625	0.04982112	0.05875232	0	0	0.0284982	0.04417025	0.03170543	0.02981831	0	0.05426721	0.05632892	0.05150964	0.04193574	0.04835515	0.0396594	0.05798424	0.06742658	0.03825908	0	0.03978053	0	0.04067056	0.0455807	0.02375228	0.0531121	0.06771848	0.05380482	0.03059247	0.03607768	0.05461256	0.03645983	0.03798133	0.02564081
589	0.04663968	0.04207847	0.05714686	0	0.05949498	0.04931526	0.05851159	0.03684118	0	0.06185509	0	0.06418048	0	0.05394734	0.05714491	0.05045025	0.06778616	0.06697288	0	0	0.04384096	0.05614349	0.05275124	0.02933644	0	0.0632758	0.0642291	0.05904967	0.05310907	0.05429306	0.0558947	0.06705501	0.08378254	0.04289428	0	0.04878191	0	0.05148189	0.05617968	0.03241796	0.07311338	0.07535017	0.06463139	0.04328989	0.05284028	0.06564894	0.04807659	0.05365961	0.04877557
590	0.05128539	0.04246489	0.05367407	0	0.06435122	0.05356203	0.05783202	0.04113773	0	0.06131277	0	0.05920717	0	0.05615842	0.06399817	0.04950122	0.05570654	0.06775382	0	0	0.03895588	0.05879401	0.05031707	0.03800835	0	0.06613619	0.07070323	0.06855555	0.05739182	0.05765904	0.05322241	0.06914064	0.06485473	0.04285879	0	0.03798994	0	0.04384286	0.05090587	0.03442342	0.06383188	0.07019395	0.06274408	0.03991067	0.04467202	0.05760955	0.0511183	0.05807671	0.0481331
591	0.04350155	0.03384457	0.04324294	0	0.05122893	0.03955841	0.0486222	0.02816153	0	0.04780385	0	0.04943299	0	0.04082307	0.05044579	0.03626041	0.05196633	0.06104317	0	0	0.0308092	0.047589	0.04309879	0.02786328	0	0.05839233	0.04762441	0.06338919	0.04563783	0.05041633	0.04295902	0.05126197	0.06638232	0.03386754	0	0.04035723	0	0.03454669	0.04020828	0.02431519	0.05871791	0.06962118	0.06134113	0.03719943	0.03908738	0.05837502	0.03584995	0.04794067	0.0394214
592	0.0457709	0.04118825	0.04587208	0	0.05756786	0.04088239	0.05861578	0.02968853	0	0.0555592	0	0.05750773	0	0.05041626	0.05581785	0.04498742	0.05459616	0.0588324	0	0	0.04004184	0.05462816	0.04323782	0.03944577	0	0.06157967	0.06466694	0.05740854	0.04941386	0.06184295	0.05420781	0.06017873	0.07797967	0.03746041	0	0.04729222	0	0.04829462	0.0434294	0.03081688	0.06255361	0.08456628	0.0655566	0.04409754	0.04737575	0.05456659	0.03923905	0.05221382	0.04725792
593	0.05352892	0.04554552	0.05789474	0	0.06118003	0.04879411	0.05687949	0.03376659	0	0.06209453	0	0.05834231	0	0.05297306	0.06849361	0.05128536	0.06056165	0.06734501	0	0	0.04974228	0.05590506	0.05192627	0.03906077	0	0.07757958	0.06452814	0.06109394	0.05266322	0.05330974	0.06046223	0.07100575	0.08245949	0.03885131	0	0.05242229	0	0.0518016	0.05278813	0.02982235	0.06948793	0.07959522	0.06552134	0.04538243	0.05390019	0.06924098	0.04574742	0.05419421	0.04808853
594	0.05076212	0.0491521	0.04944296	0	0.05352586	0.04765115	0.05398385	0.03314131	0	0.06666618	0	0.06467185	0	0.04972205	0.06203942	0.0448055	0.0587986	0.07374095	0	0	0.04772784	0.05088254	0.04943204	0.04081871	0	0.07142838	0.05787233	0.06255055	0.04204656	0.05033952	0.0553032	0.05471611	0.0789888	0.04671837	0	0.04948115	0	0.05272343	0.04925806	0.03159836	0.06403892	0.08209709	0.06765351	0.0419388	0.04806637	0.0559014	0.04005379	0.05361398	0.05179263
595	0	0	0	0	0	0	0	0	0	0	0	0	0	0	0	0	0	0	0	0	0	0	0	0	0	0	0	0	0	0	0	0	0	0	0	0	0	0	0	0	0	0	0	0	0	0	0	0	0
596	0.06688606	0.05687247	0.06461979	0	0.06998702	0.05334622	0.0686721	0.04442158	0	0.06252341	0	0.06705453	0	0.05767578	0.06838912	0.05211175	0.07084238	0.07900733	0	0	0.05507671	0.06637381	0.05450941	0.03473683	0	0.0759855	0.0633738	0.06412232	0.05598393	0.06346458	0.05710749	0.06918757	0.08681031	0.05273938	0	0.0491041	0	0.04564135	0.05844167	0.04240924	0.08250072	0.08335712	0.06431318	0.04925008	0.06005679	0.07452648	0.05389719	0.05888083	0.05776366
597	0.05082404	0.04001217	0.04931772	0	0.06239876	0.05409941	0.04883444	0.04194709	0	0.06721973	0	0.06075007	0	0.06359887	0.06186543	0.03289245	0.05671007	0.07720748	0	0	0.03574643	0.04837638	0.03872101	0.03693165	0	0.06698806	0.07953848	0.06733108	0.05271798	0.05779334	0.05681946	0.07598271	0.07598903	0.04872205	0	0.04064075	0	0.05673871	0.05928087	0.0356021	0.06485077	0.06714584	0.0617847	0.03396824	0.04548332	0.0601929	0.04136703	0.04432128	0.0396379
598	0.05653343	0.04459512	0.05052172	0	0.06368621	0.05276052	0.05981988	0.04489039	0	0.06379289	0	0.064656	0	0.06715526	0.0631597	0.04178403	0.05698339	0.07762755	0	0	0.04440149	0.05254077	0.05463471	0.03305065	0	0.06965068	0.07030345	0.06814667	0.05732676	0.05328668	0.06516244	0.07022361	0.08738478	0.04731353	0	0.04993348	0	0.05308508	0.05637007	0.03984245	0.07213059	0.07064215	0.05820219	0.0405458	0.04814679	0.07404705	0.04122568	0.05816766	0.04444012
599	0.04128662	0.03635312	0.04274062	0	0.05162829	0.03762874	0.0462375	0.03164307	0	0.05763008	0	0.05094931	0	0.05174675	0.05218384	0.0364262	0.05046717	0.05826252	0	0	0.03323914	0.0410031	0.03461253	0.02868429	0	0.05934541	0.06042941	0.05638301	0.04817122	0.04877074	0.04168812	0.05681608	0.07282719	0.0391245	0	0.03989291	0	0.03761286	0.03717948	0.02379834	0.05548855	0.07157299	0.06068901	0.03400669	0.0419342	0.05423651	0.03512448	0.05132037	0.0378392
600	0	0	0	0	0	0	0	0	0	0	0	0	0	0	0	0	0	0	0	0	0	0	0	0	0	0	0	0	0	0	0	0	0	0	0	0	0	0	0	0	0	0	0	0	0	0	0	0	0
601	0.06219835	0.05810723	0.06398118	0	0.06581808	0.05858542	0.06569721	0.0475377	0	0.06760315	0	0.06217284	0	0.05886567	0.05032281	0.05745004	0.07448314	0.08134363	0	0	0.06164129	0.06195114	0.05295466	0.04478575	0	0.07908425	0.07066231	0.05703451	0.05862268	0.06113865	0.06056832	0.07005619	0.09148947	0.05103414	0	0.05883272	0	0.05412715	0.05934374	0.0340999	0.07240615	0.08103052	0.07489973	0.05442658	0.06372818	0.07542134	0.05898395	0.06266262	0.06034462
602	0.05716418	0.05032466	0.0549346	0	0.06128011	0.05030935	0.05595369	0.04761211	0	0.07229301	0	0.05666654	0	0.06938494	0.06051381	0.04552337	0.06385686	0.08435113	0	0	0.04902742	0.04529544	0.04123927	0.04093973	0	0.07466115	0.07333019	0.07090743	0.05212895	0.06034134	0.05735434	0.07354344	0.08500085	0.05744685	0	0.05130203	0	0.05658283	0.05676798	0.04282351	0.07184166	0.07155715	0.06767567	0.04937729	0.04666886	0.06467675	0.04128982	0.05539245	0.0534376
603	0.03865221	0.03581243	0.04761323	0	0.05112517	0.04558381	0.04353658	0.03753853	0	0.06637944	0	0.06139898	0	0.05604124	0.06050414	0.0389304	0.05052051	0.0716087	0	0	0.03158896	0.04375548	0.04221928	0.03438733	0	0.0621283	0.06583844	0.05624115	0.04751997	0.05163981	0.05403509	0.06212406	0.07405313	0.04476055	0	0.04852324	0	0.04586657	0.05189935	0.03235461	0.06265696	0.06365484	0.05422002	0.03634196	0.035187	0.05101881	0.04092011	0.0397319	0.03654914
604	0.05354148	0.03616859	0.05612938	0	0.06086547	0.05157352	0.06046565	0.04431034	0	0.06895622	0	0.06758603	0	0.06497136	0.07366995	0.05044657	0.07259144	0.08126494	0	0	0.04669883	0.05815299	0.057716	0.04419978	0	0.07072485	0.07333529	0.07113141	0.06454164	0.05837111	0.05790408	0.07687288	0.08425738	0.04762774	0	0.05063855	0	0.05969173	0.06377197	0.04277408	0.06714905	0.07729528	0.06610415	0.0437734	0.05538202	0.06735766	0.0460946	0.05949057	0.05615276
605	0.0483853	0.03960921	0.04483927	0	0.05280191	0.04597974	0.05422903	0.03153162	0	0.05785841	0	0.06048074	0	0.05033539	0.05550333	0.04125916	0.04735072	0.06116798	0	0	0.03104387	0.05228832	0.04014643	0.03594451	0	0.06558577	0.05620012	0.0558288	0.04974552	0.05414104	0.04817196	0.0547102	0.07086992	0.04396181	0	0.04256281	0	0.04949507	0.04433699	0.02742476	0.05629651	0.06340973	0.05821069	0.04149216	0.04091495	0.05724308	0.03625716	0.0469426	0.04309314
606	0.04406523	0.03233338	0.04594671	0	0.0519857	0.03224777	0.05549067	0.02733594	0	0.05616803	0	0.05393578	0	0.04711905	0.05544692	0.0434042	0.05791931	0.05248454	0	0	0.03889507	0.05181017	0.04669757	0.03190254	0	0.06080635	0.05545563	0.05947597	0.04584725	0.04513998	0.04763826	0.05513995	0.07499331	0.03292633	0	0.04837833	0	0.03796236	0.04471019	0.02472939	0.06210735	0.08013931	0.06619963	0.03915202	0.0428442	0.05643237	0.04116175	0.0536314	0.04709881
607	0.04442673	0.04881853	0.0487261	0	0.05465835	0.04923882	0.06411741	0.03298932	0	0.05832754	0	0.06187007	0	0.05594938	0.06127692	0.04910852	0.05681274	0.05744904	0	0	0.04833795	0.05813679	0.05010203	0.04607333	0	0.07295381	0.06051613	0.06924247	0.0505773	0.05734209	0.05372595	0.06440822	0.08379043	0.04523811	0	0.05091076	0	0.04444345	0.05124244	0.03020857	0.06211117	0.08407396	0.07205668	0.04876532	0.05095127	0.05653711	0.04813387	0.05724181	0.0441896
608	0	0	0	0	0	0	0	0	0	0	0	0	0	0	0	0	0	0	0	0	0	0	0	0	0	0	0	0	0	0	0	0	0	0	0	0	0	0	0	0	0	0	0	0	0	0	0	0	0
609	0.04080622	0.03517772	0.04174964	0	0.04678609	0.05035732	0.05083951	0.03885272	0	0.06770076	0	0.06213883	0	0.056207	0.06118654	0.03955694	0.0510447	0.07216159	0	0	0.03222316	0.05021426	0.04171395	0.03915396	0	0.0593318	0.06570381	0.05869042	0.04617945	0.05321152	0.04398485	0.06295162	0.06832831	0.04601356	0	0.04255888	0	0.04920359	0.05002375	0.03365718	0.06070148	0.06273324	0.05126883	0.03630628	0.02924311	0.04798345	0.0382932	0.03695115	0.03479618
610	0.05816884	0.04623083	0.05513019	0	0.05803499	0.04613878	0.0552532	0.03655843	0	0.05753631	0	0.06033341	0	0.05470677	0.03459712	0.04303347	0.05983714	0.06942896	0	0	0.04933413	0.05694696	0.04812721	0.03461648	0	0.06979867	0.05931442	0.05969986	0.04703444	0.05159456	0.04972204	0.06433288	0.07496393	0.04173571	0	0.04189807	0	0.04323829	0.04936738	0.02487234	0.06182836	0.08523649	0.06369154	0.04564383	0.05301636	0.0663992	0.04820256	0.05354874	0.04750106
611	0.04093063	0.0457315	0.04749978	0	0.05536349	0.04694864	0.05050004	0.03139221	0	0.05944378	0	0.05922439	0	0.05303933	0.05926166	0.04283226	0.054631	0.06479261	0	0	0.04344716	0.04533581	0.04500215	0.0378143	0	0.06977831	0.0612413	0.06014563	0.03988115	0.05200588	0.0531361	0.06159624	0.08212093	0.04019008	0	0.04769763	0	0.0477002	0.05065491	0.02649069	0.06526825	0.08062722	0.0644625	0.04117441	0.04660828	0.06332898	0.04163956	0.04357344	0.04649816
612	0.04353806	0.03319607	0.04136527	0	0.05035862	0.04934249	0.04775271	0.03191577	0	0.06138807	0	0.05275298	0	0.05267152	0.05451265	0.03453954	0.05382494	0.06221164	0	0	0.03166011	0.04605669	0.04083407	0.03499061	0	0.05851423	0.06474303	0.05654894	0.04218257	0.0461241	0.05123764	0.06192651	0.06742012	0.04260407	0	0.04407471	0	0.04824588	0.04945254	0.02864499	0.06011225	0.06091844	0.05459412	0.03494378	0.03951198	0.04621662	0.04408637	0.04040424	0.03720948
613	0	0	0	0	0	0	0	0	0	0	0	0	0	0	0	0	0	0	0	0	0	0	0	0	0	0	0	0	0	0	0	0	0	0	0	0	0	0	0	0	0	0	0	0	0	0	0	0	0
614	0	0	0	0	0	0	0	0	0	0	0	0	0	0	0	0	0	0	0	0	0	0	0	0	0	0	0	0	0	0	0	0	0	0	0	0	0	0	0	0	0	0	0	0	0	0	0	0	0
615	0.07386234	0.07005589	0.07478172	0	0.07663273	0.06721375	0.08944344	0.05406594	0	0.07885645	0	0.0830374	0	0.08256488	0.07632775	0.05545697	0.07035611	0.09954392	0	0	0.05709025	0.07584469	0.07016699	0.05460768	0	0.10257934	0.07674122	0.08684708	0.06452577	0.08330315	0.06935381	0.08568161	0.07193668	0.06950405	0	0.06999657	0	0.06821498	0.07184654	0.05516673	0.07358178	0.08517829	0.07801708	0.06670009	0.06882912	0.08161851	0.0635877	0.06981575	0.06738464
616	0.06678201	0.05775703	0.06725065	0	0.07253569	0.05968084	0.06784548	0.05717131	0	0.07576063	0	0.08238288	0	0.07349804	0.07478223	0.05519618	0.07925244	0.08396672	0	0	0.06504457	0.06987124	0.07123061	0.05009307	0	0.0887311	0.08573503	0.08205016	0.0623424	0.06431245	0.0707485	0.08455925	0.09651129	0.06310244	0	0.0717355	0	0.06220591	0.05918832	0.0461768	0.08014994	0.0967121	0.08552405	0.05870566	0.06513457	0.0824527	0.05170203	0.07221821	0.06247438
617	0.04275807	0.03929868	0.04205423	0	0.05289675	0.05276915	0.05247418	0.03909636	0	0.06078885	0	0.06186635	0	0.04897168	0.0578683	0.04046514	0.05362783	0.06808992	0	0	0.03891857	0.0434272	0.04921517	0.03522723	0	0.06303177	0.06417329	0.06562511	0.04647019	0.0507549	0.05556555	0.05490725	0.06642272	0.04264771	0	0.04547466	0	0.04334869	0.04666996	0.03373378	0.06852729	0.0697532	0.05475855	0.03999864	0.04339663	0.05453195	0.03891634	0.04537079	0.04583139
618	0	0	0	0	0	0	0	0	0	0	0	0	0	0	0	0	0	0	0	0	0	0	0	0	0	0	0	0	0	0	0	0	0	0	0	0	0	0	0	0	0	0	0	0	0	0	0	0	0
619	0.05716058	0.04686731	0.05588051	0	0.05277778	0.04948224	0.06077474	0.03644393	0	0.05735518	0	0.06495745	0	0.0568811	0.05993768	0.0450188	0.05711541	0.07176539	0	0	0.04780069	0.05958446	0.04883216	0.03878672	0	0.0648919	0.06750722	0.0577085	0.05441693	0.05115321	0.05499489	0.06430965	0.07541287	0.04131071	0	0.04960757	0	0.04588663	0.04664372	0.03217977	0.06909479	0.07265092	0.06106183	0.04675909	0.04945528	0.06599191	0.0472985	0.05539211	0.04765135
620	0.04109065	0.03122386	0.04394339	0	0.05346111	0.04804405	0.0468112	0.03671194	0	0.06205333	0	0.05037572	0	0.04778633	0.06433687	0.03894539	0.05543113	0.06600412	0	0	0.03515889	0.04238857	0.04059022	0.03899879	0	0.06567899	0.06804149	0.06135765	0.04339088	0.0517445	0.04566443	0.06221484	0.06808714	0.03532753	0	0.03521925	0	0.04795398	0.05680688	0.03049408	0.06276135	0.06831164	0.0554797	0.03553983	0.03886597	0.0541941	0.03828779	0.04547308	0.0392403
621	0	0	0	0	0	0	0	0	0	0	0	0	0	0	0	0	0	0	0	0	0	0	0	0	0	0	0	0	0	0	0	0	0	0	0	0	0	0	0	0	0	0	0	0	0	0	0	0	0
622	0	0	0	0	0	0	0	0	0	0	0	0	0	0	0	0	0	0	0	0	0	0	0	0	0	0	0	0	0	0	0	0	0	0	0	0	0	0	0	0	0	0	0	0	0	0	0	0	0
623	0.04042032	0.03901277	0.04209896	0	0.05195679	0.04623859	0.05448419	0.0264533	0	0.05843868	0	0.05231404	0	0.04924735	0.0558641	0.03961433	0.05252459	0.05823709	0	0	0.03046507	0.05214405	0.04577876	0.03419189	0	0.05749094	0.05819363	0.06223092	0.0415201	0.05360508	0.052898	0.05824315	0.06880148	0.04033726	0	0.04360133	0	0.04050673	0.04272155	0.02899177	0.06391487	0.06143114	0.05495813	0.03806928	0.03733145	0.0540782	0.04020884	0.05394931	0.0461819
624	0.05128837	0.04404105	0.06357157	0	0.06117277	0.04990739	0.05987089	0.0405849	0	0.06970618	0	0.07157271	0	0.06015939	0.06341793	0.05559617	0.07116424	0.07505634	0	0	0.05348693	0.05937257	0.05160374	0.04062495	0	0.07335618	0.0683929	0.06697357	0.05202638	0.05792557	0.05896595	0.07313311	0.08496648	0.04528428	0	0.05601373	0	0.05328085	0.05628714	0.03805943	0.07157325	0.0759827	0.06284631	0.04305991	0.05420374	0.07083643	0.05332259	0.05542785	0.04801636
625	0.06857227	0.05861305	0.0659862	0	0.0654554	0.05228897	0.06814625	0.04564438	0	0.07388616	0	0.06582271	0	0.06228609	0.06208341	0.05302108	0.06720627	0.06077758	0	0	0.05946309	0.06704691	0.05743258	0.03699381	0	0.0831893	0.07639575	0.07336284	0.06194477	0.06302606	0.07020883	0.07675329	0.08505368	0.05705885	0	0.05794211	0	0.05393695	0.05861705	0.03907423	0.07622944	0.08546202	0.0737418	0.05336135	0.06310175	0.07812665	0.05031691	0.06345212	0.06146742
626	0.06037962	0.0484868	0.05764915	0	0.06465357	0.0471746	0.06722093	0.03794007	0	0.07110851	0	0.06378001	0	0.05685633	0.06726165	0.05368434	0.05920026	0.07158961	0	0	0.04567378	0.06477775	0.05581198	0.04034969	0	0.0707397	0.06030455	0.06205683	0.05689556	0.06720306	0.05696515	0.07335246	0.08107188	0.05113327	0	0.05677657	0	0.05115063	0.05766427	0.03681746	0.07245917	0.08298103	0.06926349	0.05366419	0.0587356	0.07332134	0.04941833	0.05454552	0.05335412
627	0.06820681	0.0533216	0.06594086	0	0.06869185	0.06634485	0.07659981	0.05987213	0	0.06872943	0	0.08144795	0	0.07189409	0.06558988	0.05698628	0.08014781	0.07611381	0	0	0.05301131	0.0712966	0.06480441	0.04240372	0	0.07117897	0.07173961	0.06786091	0.07056002	0.07503157	0.06865731	0.074268	0.0861067	0.06286309	0	0.0694431	0	0.04840629	0.06101094	0.05589935	0.08559874	0.08390896	0.0624183	0.06890073	0.06461919	0.076117	0.05391687	0.06170728	0.05575084
628	0.03216734	0.03128334	0.03573922	0	0.04785595	0.04195089	0.04306449	0.02897873	0	0.06380212	0	0.05090961	0	0.05064042	0.05629318	0.03197091	0.048843	0.06090165	0	0	0.02949751	0.04116178	0.02959688	0.03864122	0	0.06168972	0.06148715	0.05213876	0.04235785	0.04561548	0.04300719	0.05711671	0.06454571	0.03701689	0	0.03019938	0	0.04401282	0.04294728	0.02364465	0.04847872	0.05790394	0.05177707	0.02790361	0.03500181	0.0455857	0.03069145	0.04010716	0.03023496
629	0.04129759	0.03666709	0.03745702	0	0.05367656	0.04607262	0.05667142	0.03764202	0	0.05872938	0	0.05940729	0	0.05360398	0.05450709	0.03774754	0.05078195	0.06863568	0	0	0.03645708	0.0537129	0.04698741	0.03328461	0	0.06343658	0.06532995	0.0629912	0.04969185	0.06059493	0.04517395	0.0579558	0.07424014	0.04210902	0	0.03835856	0	0.04489347	0.04954806	0.03503544	0.06153867	0.06722806	0.05994743	0.03548289	0.03336806	0.05102147	0.03793407	0.04687493	0.04233355
630	0.06772085	0.06282094	0.06483431	0	0.07238351	0.05366628	0.07028183	0.04968822	0	0.07044209	0	0.07145134	0	0.06526461	0.07069445	0.06335697	0.07074173	0.07377718	0	0	0.0585355	0.06903241	0.06174675	0.04007859	0	0.08462145	0.07487068	0.06880665	0.06399218	0.06597997	0.06457041	0.07171492	0.08656666	0.0631648	0	0.06407031	0	0.05061973	0.05976487	0.04438349	0.0833582	0.08113592	0.0744627	0.06177733	0.05714791	0.07373858	0.05665108	0.06380035	0.05990513
631	0.05070198	0.04432517	0.04904655	0	0.05350656	0.04665252	0.06098809	0.04003347	0	0.05929475	0	0.06402027	0	0.04294772	0.05922229	0.04771815	0.06042012	0.06808103	0	0	0.0446758	0.05846572	0.04993857	0.0420831	0	0.06663741	0.06115368	0.0615756	0.04502144	0.06451813	0.04278495	0.06204616	0.07351404	0.04310419	0	0.04851807	0	0.04613724	0.05167459	0.03518472	0.06728214	0.07569431	0.06458915	0.04047512	0.04753918	0.06425476	0.04552001	0.04816524	0.04992826
632	0.06212037	0.05677856	0.0597448	0	0.06838523	0.05498323	0.06595123	0.04730468	0	0.06803782	0	0.07114804	0	0.06195914	0.06466285	0.05638906	0.0664028	0.08266503	0	0	0.05405836	0.06503806	0.05750009	0.04545977	0	0.07464303	0.06988836	0.06704879	0.05449151	0.06285014	0.06423918	0.07286806	0.0888922	0.05161767	0	0.05683138	0	0.05811582	0.06527929	0.04195536	0.07502284	0.07278664	0.06674716	0.05411111	0.05377307	0.06405577	0.06204593	0.05716819	0.05775098
633	0.06071481	0.04579728	0.05925582	0	0.07213822	0.05874519	0.05393042	0.05414388	0	0.08204789	0	0.0656575	0	0.07175395	0.07100709	0.05297287	0.06767939	0.08338357	0	0	0.04822606	0.05395309	0.05031156	0.04865708	0	0.06588878	0.07454842	0.07089993	0.06819152	0.06699726	0.05900697	0.07699572	0.08156626	0.06153198	0	0.05632082	0	0.06288367	0.06319236	0.04402443	0.07121536	0.0871272	0.07236114	0.04849387	0.05227443	0.07169239	0.06342788	0.0571095	0.05094068
634	0.04924288	0.05077908	0.06343412	0	0.07516346	0.05934236	0.06796674	0.05412633	0	0.08773755	0	0.07814711	0	0.0719364	0.07508492	0.05047318	0.06728346	0.08474403	0	0	0.05354224	0.06144536	0.06060797	0.05055595	0	0.08136837	0.08027661	0.080934	0.06774584	0.06482764	0.07330127	0.07860236	0.09854591	0.0614426	0	0.05296159	0	0.06675248	0.06447443	0.04892543	0.07712175	0.0831052	0.07653243	0.04938666	0.06211167	0.07754918	0.05883369	0.06954527	0.05945964
635	0.02855292	0.02661054	0.037654	0	0.04418591	0.04214507	0.04525018	0.03316896	0	0.06613546	0	0.05874949	0	0.05321554	0.0523638	0.03265133	0.05076259	0.06637527	0	0	0.02511409	0.04288213	0.03539094	0.03607654	0	0.05984755	0.05760462	0.05420539	0.04378112	0.04964675	0.04512341	0.05395625	0.06641555	0.0360242	0	0.03500048	0	0.04303086	0.04048036	0.02930231	0.05064308	0.05558721	0.04336009	0.02919544	0.0363876	0.03745734	0.03807248	0.04169373	0.03630295
636	0.05572894	0.04819483	0.05680901	0	0.05981328	0.05649365	0.06852229	0.04779681	0	0.07937692	0	0.07312947	0	0.06038157	0.06299005	0.05227375	0.06851482	0.08571048	0	0	0.04470951	0.06064243	0.05909211	0.046906	0	0.07346585	0.07745299	0.06819562	0.05217943	0.06331777	0.05626419	0.07137153	0.08898395	0.05770801	0	0.0602581	0	0.05834843	0.06352994	0.04121934	0.07546485	0.07808201	0.06690708	0.05198596	0.05724129	0.07248186	0.05055229	0.05362117	0.0517473
637	0.05153594	0.04175766	0.04161006	0	0.0521563	0.04708127	0.05126081	0.0366205	0	0.06930935	0	0.06159768	0	0.05522187	0.05471399	0.04008606	0.05218008	0.06968883	0	0	0.0318669	0.04876111	0.0371663	0.03380036	0	0.07080015	0.06339675	0.05569512	0.04820306	0.05769856	0.05013988	0.06329774	0.08029981	0.0505214	0	0.03640292	0	0.04952181	0.04952933	0.03143631	0.05904722	0.07143901	0.06118121	0.0394273	0.04501249	0.05692635	0.04017321	0.0433939	0.04099592
638	0.03773801	0.04014197	0.04141864	0	0.04427509	0.04101367	0.04910397	0.03003684	0	0.0550574	0	0.05752919	0	0.04690384	0.05261233	0.03186118	0.0468484	0.05973712	0	0	0.03790746	0.04647601	0.03998178	0.03629346	0	0.06320206	0.0616293	0.05480748	0.03893503	0.0514971	0.04328321	0.05767254	0.07510902	0.03577559	0	0.04346251	0	0.04081128	0.0453196	0.02350829	0.05825255	0.07318749	0.05878765	0.03320401	0.03704461	0.05626598	0.03471602	0.0444387	0.03930343
639	0.05013517	0.03555551	0.04577867	0	0.05462589	0.04321606	0.05739215	0.03445487	0	0.06215377	0	0.05838217	0	0.05282728	0.05969452	0.037253	0.05683194	0.06371689	0	0	0.03551174	0.05352763	0.04871733	0.03364569	0	0.06466416	0.05977637	0.05993597	0.04646454	0.05424029	0.05027197	0.05604808	0.07784929	0.03386372	0	0.04607403	0	0.04727872	0.04699001	0.02919025	0.06107618	0.07895087	0.05354712	0.04109588	0.04771936	0.06221108	0.03609963	0.05543543	0.04755611
640	0	0	0	0	0	0	0	0	0	0	0	0	0	0	0	0	0	0	0	0	0	0	0	0	0	0	0	0	0	0	0	0	0	0	0	0	0	0	0	0	0	0	0	0	0	0	0	0	0
641	0.05013511	0.04581629	0.04766914	0	0.05392735	0.04119502	0.05566626	0.03168902	0	0.05838704	0	0.05575933	0	0.04773948	0.06053997	0.04499878	0.05149714	0.06497532	0	0	0.04306349	0.05190296	0.04698172	0.03562958	0	0.06668115	0.06131029	0.05648462	0.04618288	0.0455856	0.04312165	0.06174007	0.07186677	0.03638703	0	0.0499573	0	0.0430512	0.05270502	0.02516853	0.05930831	0.07222137	0.06470942	0.0393793	0.04127404	0.0551461	0.04005134	0.0532461	0.04867424
642	0.06613218	0.06778711	0.07060923	0	0.07961235	0.0694944	0.06899891	0.05880954	0	0.09315414	0	0.07829682	0	0.08169877	0.07829895	0.06649026	0.06453593	0.08603084	0	0	0.05965421	0.0663762	0.0613213	0.06128613	0	0.08201867	0.0879018	0.08665542	0.07770744	0.08246942	0.06687017	0.08639105	0.0955359	0.07212389	0	0.06111297	0	0.06927195	0.07463407	0.05495272	0.07958048	0.09738592	0.08283492	0.06598641	0.06659333	0.07443834	0.06726802	0.0634805	0.05900802
643	0.03786634	0.03498928	0.03830257	0	0.05424905	0.04259217	0.05003715	0.03038878	0	0.05811684	0	0.04848625	0	0.04537996	0.05177911	0.03807116	0.05861758	0.06056158	0	0	0.03429344	0.04677949	0.0362025	0.02879394	0	0.06029313	0.04707809	0.04957281	0.0421256	0.04900929	0.04686818	0.04642252	0.07297245	0.03318611	0	0.04517319	0	0.0450915	0.04654882	0.02382345	0.05323875	0.0718642	0.05749591	0.03517582	0.04483935	0.05269183	0.03479065	0.04601871	0.04232228
644	0.03854086	0.03992817	0.03235223	0	0.04804424	0.03518396	0.04634342	0.02692263	0	0.05957369	0	0.05167584	0	0.04488155	0.04799373	0.02957341	0.0513106	0.06171638	0	0	0.0396152	0.04535916	0.04090809	0.03329699	0	0.06149171	0.04777409	0.05032375	0.03546691	0.05159828	0.04442684	0.05407168	0.0769964	0.04045487	0	0.04352303	0	0.0435549	0.04031193	0.02176572	0.05398505	0.07678244	0.0678934	0.02534078	0.04221974	0.04960633	0.03775304	0.04110396	0.03608376
645	0.05374693	0.04438861	0.04636686	0	0.05478705	0.03872954	0.05484411	0.03264458	0	0.06133072	0	0.06313625	0	0.05494045	0.05454561	0.04574125	0.06188854	0.06013548	0	0	0.04100941	0.05555265	0.04918477	0.0353724	0	0.07570795	0.06343578	0.05885577	0.04325049	0.05410248	0.05306936	0.06546539	0.08330187	0.04619918	0	0.0526907	0	0.04916467	0.04796132	0.02225058	0.05470552	0.07581789	0.07232824	0.03796066	0.05026443	0.06325344	0.04547376	0.04446335	0.05085046
646	0.05121585	0.04558374	0.0551306	0	0.06526774	0.06540575	0.05973495	0.05277772	0	0.07866002	0	0.0750878	0	0.06721212	0.0703497	0.05010049	0.06467805	0.083877	0	0	0.03953037	0.0593279	0.05253023	0.05282875	0	0.0737215	0.07843656	0.06955845	0.06575768	0.07150259	0.06497017	0.07838536	0.08738195	0.0523898	0	0.05337238	0	0.05990911	0.06491158	0.0484826	0.07391738	0.07742537	0.06488772	0.04893106	0.05160054	0.06250391	0.04988193	0.05374837	0.05144076
647	0.04732033	0.04764059	0.05502501	0	0.05961766	0.05225385	0.05476085	0.04141016	0	0.07722665	0	0.06257279	0	0.06351065	0.05778401	0.04907163	0.04961057	0.06815581	0	0	0.04139645	0.05078199	0.04794866	0.04638542	0	0.06575795	0.07046754	0.06568466	0.05772669	0.06597195	0.05506105	0.07095016	0.08248127	0.05519495	0	0.04880129	0	0.05366863	0.05308541	0.03764593	0.06390137	0.08137406	0.06561047	0.05006223	0.05108383	0.06002844	0.05321315	0.0469633	0.04156699
648	0.04036047	0.03137426	0.03477306	0	0.04693677	0.04547418	0.03779442	0.03812481	0	0.06037983	0	0.05628693	0	0.05154732	0.05614247	0.03686498	0.04728974	0.06108619	0	0	0.02808323	0.03787241	0.0289657	0.03283583	0	0.05653302	0.0570606	0.05316679	0.04937739	0.04595649	0.04514464	0.06172957	0.06329178	0.04530916	0	0.03673054	0	0.03970311	0.04505328	0.02875679	0.05576277	0.05419673	0.04892095	0.03198294	0.0349327	0.05115367	0.03725599	0.03879044	0.03575877
649	0	0	0	0	0	0	0	0	0	0	0	0	0	0	0	0	0	0	0	0	0	0	0	0	0	0	0	0	0	0	0	0	0	0	0	0	0	0	0	0	0	0	0	0	0	0	0	0	0
650	0.04722505	0.03822745	0.05005699	0	0.05936335	0.04255685	0.04953129	0.03925708	0	0.06903061	0	0.06240509	0	0.05880847	0.06731247	0.04363273	0.05285257	0.0539542	0	0	0.03550326	0.05069542	0.0360523	0.04434941	0	0.06114704	0.06746034	0.06694599	0.05069325	0.0534074	0.04862652	0.06770088	0.07468701	0.04639864	0	0.04672862	0	0.04463088	0.04947068	0.02883122	0.06140617	0.07405834	0.05910963	0.03635596	0.04059911	0.05624221	0.04457175	0.04628614	0.03837751
651	0.05050555	0.0441747	0.05870134	0	0.06076077	0.05520847	0.05707297	0.04343055	0	0.07148964	0	0.06210667	0	0.05492339	0.05807818	0.05327349	0.06491891	0.07673287	0	0	0.04226233	0.05469521	0.05422681	0.0336596	0	0.06631556	0.06535826	0.05870372	0.05702542	0.0565819	0.05628137	0.06386271	0.07988496	0.04719912	0	0.04773585	0	0.04975612	0.06004222	0.0354679	0.07397614	0.07793367	0.06505601	0.05012122	0.0538203	0.06637933	0.05221042	0.05183638	0.04795182
652	0	0	0	0	0	0	0	0	0	0	0	0	0	0	0	0	0	0	0	0	0	0	0	0	0	0	0	0	0	0	0	0	0	0	0	0	0	0	0	0	0	0	0	0	0	0	0	0	0
653	0.04568595	0.03894337	0.0481313	0	0.06171566	0.04712527	0.04822039	0.04170487	0	0.06803611	0	0.06527491	0	0.05794998	0.05942605	0.03942345	0.05320701	0.07166933	0	0	0.0361253	0.04412121	0.04552692	0.03992985	0	0.06780033	0.07072623	0.06953705	0.05084444	0.05337429	0.05906501	0.06861744	0.08148926	0.04569809	0	0.0455655	0	0.05989561	0.05989187	0.03779923	0.06248355	0.07867527	0.06247168	0.03913468	0.04200157	0.05870374	0.03562335	0.05039902	0.04857199
654	0.04503562	0.03975014	0.0415382	0	0.06615604	0.05364727	0.0542198	0.04594627	0	0.07224853	0	0.06924972	0	0.05508274	0.05920112	0.04368033	0.06520163	0.07335196	0	0	0.04339937	0.05356132	0.05039392	0.04424482	0	0.06973896	0.06173468	0.06874617	0.04790395	0.05585798	0.06040843	0.06066922	0.08292876	0.04320564	0	0.04574311	0	0.05743545	0.05167825	0.04227115	0.06756643	0.07420308	0.06724135	0.04204094	0.04924808	0.06135842	0.04827685	0.05963306	0.04924497
655	0.04993371	0.04572001	0.04261648	0	0.06385383	0.05235917	0.05321313	0.03849221	0	0.06655209	0	0.06315431	0	0.06228959	0.04916295	0.04284179	0.05792693	0.06429783	0	0	0.03951602	0.05305083	0.04631445	0.03421645	0	0.07323006	0.06731698	0.06536962	0.04856326	0.05328781	0.06198613	0.05944799	0.07808047	0.04064406	0	0.04206546	0	0.04794622	0.04584576	0.03433625	0.06480411	0.07475861	0.06489971	0.04568591	0.0493604	0.06264981	0.0408885	0.04662553	0.04052742
656	0.07112257	0.05661909	0.05458945	0	0.06563953	0.05070164	0.05777671	0.03716942	0	0.07023917	0	0.05274648	0	0.06334361	0.07180276	0.05113584	0.06708021	0.07095759	0	0	0.0555623	0.05855619	0.05319548	0.04397287	0	0.07284595	0.05555852	0.06966867	0.05302143	0.06320811	0.05344185	0.06334449	0.07608273	0.05262372	0	0.05129169	0	0.05990112	0.0594051	0.03486392	0.06765066	0.09266841	0.08023981	0.05192627	0.05397652	0.06918994	0.05523317	0.06428344	0.0607461
657	0.0604075	0.04465151	0.07339883	0	0.06920613	0.07818484	0.07758738	0.06842012	0	0.08326693	0	0.08553387	0	0.08422462	0.06673287	0.06363155	0.08897442	0.09888116	0	0	0.053185	0.07159811	0.06859707	0.03894068	0	0.06660662	0.0808797	0.06140354	0.07665978	0.06778741	0.07747641	0.08285821	0.10209239	0.07340316	0	0.06467394	0	0.06428623	0.06438445	0.06186758	0.09015796	0.08732914	0.06686948	0.06218748	0.07512039	0.09181617	0.06613558	0.06239659	0.05234704
658	0.05855816	0.04827822	0.05610285	0	0.06898002	0.05677609	0.06619012	0.04158249	0	0.07028854	0	0.06196616	0	0.06319809	0.06944469	0.05112752	0.06417061	0.07660405	0	0	0.04378491	0.06023562	0.05741506	0.04114194	0	0.07289866	0.07114789	0.07304248	0.06133658	0.06350418	0.06061909	0.06414231	0.0790992	0.05013077	0	0.04882266	0	0.04971032	0.05677466	0.04151181	0.06437733	0.07195162	0.06532875	0.04999394	0.05243959	0.06400804	0.05275883	0.06228578	0.0558657
659	0.04516081	0.03657222	0.04782376	0	0.05472635	0.04899475	0.05121003	0.03902327	0	0.05969159	0	0.06144185	0	0.05361201	0.06284656	0.0361447	0.05015388	0.06834632	0	0	0.02723341	0.04927577	0.04019676	0.04287371	0	0.05734464	0.06701589	0.0602274	0.05324928	0.05844398	0.05148452	0.060356	0.06526447	0.03985185	0	0.03959845	0	0.04852633	0.05335199	0.03223391	0.05875285	0.06383897	0.05321137	0.03773808	0.0387455	0.05348537	0.04361933	0.0438788	0.03590673
660	0.0338896	0.02944915	0.03810501	0	0.05136347	0.04019473	0.04264034	0.0259585	0	0.05229154	0	0.05025445	0	0.04960933	0.04680926	0.03373409	0.04124097	0.06430281	0	0	0.02925374	0.04158619	0.03380464	0.03788372	0	0.06023966	0.05802589	0.05883539	0.04081978	0.04575411	0.04120576	0.05120014	0.061629	0.04000108	0	0.03828435	0	0.04196797	0.04075874	0.02374792	0.04830693	0.06146791	0.05149536	0.03602134	0.03363719	0.04624596	0.0332538	0.03980709	0.02778489
661	0.07317949	0.06033577	0.07111128	0	0.07594604	0.05973003	0.06196436	0.05592405	0	0.08150944	0	0.07939569	0	0.06906291	0.06989587	0.06187407	0.07235595	0.0797572	0	0	0.0612582	0.06281539	0.05147293	0.05001816	0	0.08186389	0.07348283	0.06810745	0.06741708	0.06915566	0.06213987	0.0722824	0.09378625	0.05568539	0	0.06477204	0	0.0662641	0.06846297	0.04918243	0.07812245	0.096439	0.08117373	0.05564087	0.06974859	0.08399005	0.06255871	0.06748743	0.06299422
662	0.04359154	0.03885168	0.04165404	0	0.05476229	0.04624185	0.04415792	0.04231664	0	0.06625344	0	0.06469539	0	0.05267489	0.06484133	0.03615581	0.05644657	0.07265499	0	0	0.03771881	0.03723197	0.03993063	0.03939344	0	0.0493991	0.06635629	0.05779039	0.05247358	0.05275897	0.05574885	0.06214284	0.07531182	0.04469753	0	0.040706	0	0.04680221	0.04656536	0.03580276	0.06566523	0.06579983	0.05355335	0.03960653	0.04360232	0.05601764	0.03555001	0.05083371	0.04264498
663	0.04845425	0.04674101	0.0577366	0	0.06008083	0.05707193	0.06366852	0.04762242	0	0.07860691	0	0.07431092	0	0.06893538	0.06756367	0.05203314	0.06048412	0.08569781	0	0	0.03922363	0.05809336	0.05280414	0.04130264	0	0.06178784	0.07544112	0.06681691	0.06963567	0.05726749	0.06263941	0.07133538	0.07515841	0.05975481	0	0.03331522	0	0.06034081	0.055656	0.04394455	0.06843878	0.07216605	0.06053624	0.05006621	0.05535877	0.06922804	0.05044813	0.05639139	0.04687358
664	0.06652484	0.05619392	0.07670156	0	0.07052147	0.06590605	0.06916069	0.05256309	0	0.07617427	0	0.07072184	0	0.06973637	0.07314023	0.06129035	0.07609499	0.08393471	0	0	0.0611934	0.07082342	0.0606762	0.04966727	0	0.08629513	0.0819322	0.08038287	0.06590898	0.06503887	0.06911178	0.07483356	0.09606113	0.06214498	0	0.07170815	0	0.06334121	0.0680267	0.04008941	0.07612905	0.09350105	0.07684386	0.06184477	0.07219539	0.08570233	0.05833533	0.07481315	0.06825149
665	0.06337983	0.05414443	0.07691033	0	0.06455375	0.06093539	0.07764286	0.05227661	0	0.06909801	0	0.07349765	0	0.06836544	0.06627333	0.06459896	0.07376661	0.08122845	0	0	0.05456278	0.07516633	0.06460556	0.0476305	0	0.07894382	0.06513714	0.06434026	0.06619282	0.07410189	0.06327119	0.06264112	0.1006062	0.05925959	0	0.06590843	0	0.04942977	0.05427006	0.04857575	0.07664814	0.07927991	0.071455	0.06238318	0.07004674	0.07873495	0.06410746	0.0614647	0.05641937
666	0.05602457	0.05500914	0.05392758	0	0.06485135	0.05461746	0.05394943	0.04305757	0	0.0762144	0	0.0707529	0	0.05914904	0.06231935	0.04988415	0.06305896	0.06793502	0	0	0.05300931	0.0513493	0.05278278	0.0398259	0	0.07883413	0.07189899	0.06105697	0.0506164	0.05823216	0.05928219	0.06894415	0.08709822	0.04612036	0	0.05367061	0	0.05395433	0.05853521	0.03632449	0.06328422	0.08481309	0.07570302	0.04709721	0.05032571	0.0649806	0.04886138	0.05042432	0.05639495
667	0.06046459	0.04893256	0.04254123	0	0.06716694	0.05114205	0.05443936	0.04110761	0	0.06645618	0	0.05861466	0	0.06142252	0.06021121	0.04528252	0.0573246	0.06800365	0	0	0.04531872	0.05062524	0.0433464	0.04483872	0	0.07350848	0.07239609	0.0642714	0.05299324	0.05469364	0.06299409	0.07480429	0.07782233	0.04763461	0	0.04835619	0	0.05041399	0.05639734	0.0318279	0.0692645	0.0793078	0.07183907	0.04067442	0.04144903	0.05796495	0.04418382	0.05509979	0.05001973
668	0.04217048	0.03686167	0.04704166	0	0.05588563	0.05046705	0.05222496	0.03797018	0	0.06309769	0	0.05935314	0	0.05371182	0.05872752	0.04302376	0.05276126	0.07128576	0	0	0.03622409	0.05586243	0.04400833	0.04170313	0	0.06224396	0.06339507	0.05691129	0.04464653	0.05692458	0.05342817	0.06025966	0.07480689	0.04645862	0	0.0407057	0	0.05411536	0.05254659	0.02991376	0.05806753	0.06439078	0.05754387	0.04035739	0.03932534	0.0543672	0.04420041	0.04298395	0.03928868
669	0	0	0	0	0	0	0	0	0	0	0	0	0	0	0	0	0	0	0	0	0	0	0	0	0	0	0	0	0	0	0	0	0	0	0	0	0	0	0	0	0	0	0	0	0	0	0	0	0
670	0.05475572	0.05201924	0.0566121	0	0.05025379	0.05019622	0.06641577	0.03398592	0	0.05588671	0	0.06606533	0	0.04888543	0.05422384	0.04944594	0.06067089	0.06887464	0	0	0.04385973	0.06232756	0.05189649	0.03739506	0	0.06595806	0.0591546	0.06738998	0.05362118	0.05643449	0.05851085	0.06482494	0.0786351	0.04446346	0	0.0561546	0	0.03769819	0.04257631	0.03446125	0.07394589	0.08310563	0.05994127	0.05061155	0.05218991	0.06911767	0.05100133	0.05592708	0.05182667
671	0.04867965	0.03556474	0.03933774	0	0.04919665	0.04044289	0.04953498	0.02782203	0	0.05567845	0	0.05406291	0	0.04898467	0.04822172	0.03528319	0.05305366	0.05861379	0	0	0.03794876	0.04534905	0.04150596	0.03741424	0	0.06328369	0.05898701	0.06139974	0.04067268	0.04691815	0.05472081	0.05719516	0.07112113	0.04124618	0	0.04402352	0	0.04316611	0.04798516	0.02123567	0.05784838	0.06857875	0.06101576	0.03914291	0.04209894	0.05381517	0.03591632	0.04404897	0.04631618
672	0.04346334	0.04105359	0.01580282	0	0.0564689	0.04979536	0.05154973	0.04077945	0	0.06953666	0	0.06644499	0	0.05608819	0.06191072	0.03949917	0.05311378	0.06553406	0	0	0.04059631	0.04749545	0.04443941	0.04330365	0	0.0690318	0.07055947	0.05926056	0.05222846	0.05974513	0.05778607	0.06240537	0.08064258	0.04909002	0	0.04308987	0	0.05358643	0.05206867	0.03560784	0.05963285	0.07685044	0.06660827	0.03598435	0.04604165	0.0567019	0.03537626	0.05468903	0.04866993
673	0.06744786	0.06372166	0.08392225	0	0.07519906	0.07834107	0.08044263	0.06936914	0	0.08808558	0	0.09191919	0	0.08696561	0.07565548	0.08121574	0.09016692	0.09486983	0	0	0.06177571	0.07899639	0.07485742	0.05728533	0	0.08524738	0.07256658	0.07940559	0.08069712	0.08248913	0.07893413	0.07293465	0.10897587	0.07466349	0	0.07784228	0	0.05561761	0.06056882	0.06504363	0.08854672	0.08579442	0.07140245	0.07489666	0.073819	0.08598565	0.07847636	0.072552	0.06486322
674	0.04365424	0.03795167	0.03618027	0	0.04689552	0.04801449	0.05026598	0.03819484	0	0.06546187	0	0.06198662	0	0.05805392	0.05108813	0.03543218	0.05437821	0.06586502	0	0	0.03884665	0.04090172	0.04044513	0.0391024	0	0.06423691	0.06391349	0.06142859	0.04791738	0.05125528	0.05465612	0.05800487	0.08031119	0.04306699	0	0.03772492	0	0.04956992	0.04418345	0.03285508	0.05858181	0.06856873	0.04598038	0.03923421	0.04731433	0.05330126	0.04054792	0.05598787	0.0426176
675	0.07568488	0.06587791	0.07568017	0	0.07559968	0.06405105	0.0761807	0.05430597	0	0.08583714	0	0.08450035	0	0.07997922	0.07471775	0.06636947	0.07701308	0.091994	0	0	0.0654264	0.07830241	0.07193235	0.05513643	0	0.09340959	0.07698591	0.0817364	0.06851122	0.07705672	0.07377379	0.07704762	0.09157161	0.0668356	0	0.06500533	0	0.0733047	0.0722928	0.05173435	0.08227895	0.09789867	0.09746808	0.06829656	0.06772934	0.08859817	0.06897769	0.07143117	0.06667305
676	0.05148544	0.03869815	0.04431518	0	0.06095714	0.04603211	0.05143031	0.04095209	0	0.07010031	0	0.0616882	0	0.05771087	0.06202312	0.03949602	0.05896308	0.07842554	0	0	0.0466192	0.04908907	0.04829998	0.03647186	0	0.0714214	0.06428261	0.06296773	0.05113954	0.05168459	0.05868732	0.06837351	0.0799029	0.04881338	0	0.04966728	0	0.05788711	0.06051946	0.03423078	0.06386172	0.07626475	0.06525072	0.04231342	0.05112743	0.06100655	0.04577453	0.05357584	0.05093484
677	0.05424851	0.04814864	0.06017357	0	0.06403338	0.05479438	0.06231519	0.05018381	0	0.07620991	0	0.06917717	0	0.06265129	0.07105265	0.05316081	0.0669635	0.07738335	0	0	0.04299003	0.06083871	0.05437881	0.03915682	0	0.06405485	0.07352125	0.07374275	0.05857274	0.06361249	0.05833759	0.06377916	0.08506435	0.05530876	0	0.05735867	0	0.05447365	0.05345396	0.04479314	0.07200182	0.09147305	0.06132427	0.05711795	0.05966764	0.07192644	0.0452708	0.06625134	0.05272562
678	0.04190522	0.03112047	0.04463576	0	0.04871996	0.03900476	0.04476171	0.03246222	0	0.05853676	0	0.0539372	0	0.04239563	0.05625465	0.03547323	0.04779648	0.06542221	0	0	0.03095023	0.040128	0.03976884	0.03004892	0	0.05184986	0.05390868	0.05576896	0.04023877	0.05275274	0.04584083	0.04734791	0.06513635	0.03039833	0	0.03909331	0	0.0433631	0.0465215	0.02842307	0.06022459	0.06994198	0.05528894	0.03823797	0.04103145	0.04739188	0.03155684	0.04507072	0.0426108
679	0.03408236	0.02563505	0.03812603	0	0.04345397	0.03831611	0.03599521	0.02727219	0	0.06043856	0	0.05079816	0	0.05020723	0.04797205	0.02639071	0.04036515	0.05737453	0	0	0.02353249	0.03539825	0.02743389	0.02910127	0	0.05596998	0.05845986	0.0517498	0.03949805	0.03678335	0.04170283	0.0557067	0.05945304	0.03785984	0	0.03310398	0	0.0344683	0.03639489	0.01931513	0.04655738	0.06353232	0.04899107	0.02681994	0.02918668	0.04920228	0.0309481	0.03214887	0.02479748
680	0.05976777	0.05035438	0.06461395	0	0.05366382	0.05803486	0.06241526	0.04403496	0	0.07798791	0	0.07585125	0	0.06923053	0.06533202	0.0528103	0.0672287	0.08494658	0	0	0.05424812	0.05785948	0.05483612	0.04557479	0	0.08044716	0.0680007	0.05888235	0.06169569	0.05550943	0.060679	0.0657424	0.08927524	0.05718339	0	0.05884925	0	0.05088945	0.05739688	0.04004067	0.06784053	0.07607048	0.06309431	0.04175676	0.05944541	0.07040364	0.05358883	0.05646225	0.0570315
681	0.04350289	0.04075141	0.04589933	0	0.04837029	0.04258077	0.05513356	0.02642279	0	0.05397082	0	0.05539149	0	0.04630981	0.05255001	0.04006485	0.04613392	0.05500335	0	0	0.0343574	0.04985296	0.04375587	0.0357756	0	0.0609877	0.05690927	0.05910459	0.04157642	0.04843583	0.04339626	0.05153198	0.06867597	0.03710622	0	0.04504551	0	0.03905459	0.04427006	0.01913902	0.05713679	0.07030062	0.05908258	0.03977916	0.03886067	0.05034932	0.03706692	0.04652754	0.03984117
682	0.05243568	0.03535564	0.05032932	0	0.06600775	0.05180507	0.06621785	0.04887931	0	0.07460748	0	0.0716733	0	0.06578558	0.07127154	0.05584819	0.06839033	0.07894677	0	0	0.04114676	0.06925696	0.05407825	0.03997639	0	0.06836194	0.06867936	0.06097514	0.06524139	0.07063241	0.05886788	0.0717426	0.07926988	0.05568499	0	0.05665167	0	0.05729377	0.05608159	0.04652877	0.06726861	0.07187839	0.06209925	0.03875885	0.05088709	0.06288762	0.05401149	0.04679288	0.04190977
683	0.03149409	0.02667872	0.03757785	0	0.04740307	0.03257668	0.03933815	0.0296899	0	0.06003999	0	0.0442903	0	0.05136302	0.04710723	0.02970619	0.0439814	0.05870833	0	0	0.02544504	0.03358471	0.0285829	0.03233029	0	0.05261612	0.05021844	0.05413627	0.03935251	0.04661488	0.03442183	0.05651321	0.06318613	0.03578963	0	0.02811926	0	0.03663382	0.03905388	0.02418958	0.05057339	0.06067364	0.04749754	0.02906453	0.03092233	0.04262674	0.02808732	0.03347496	0.0302259
684	0.04057632	0.03494845	0.0359373	0	0.05445913	0.0453202	0.04683752	0.03780674	0	0.0591364	0	0.06135841	0	0.05707993	0.06223747	0.0336885	0.05192397	0.06498371	0	0	0.0272606	0.04626004	0.03289869	0.04350554	0	0.05997524	0.06742749	0.05227835	0.04318758	0.05163132	0.04473407	0.06619161	0.07050753	0.03752711	0	0.03563364	0	0.05110504	0.0510535	0.03093084	0.04965885	0.06170942	0.05030441	0.03621481	0.0390287	0.05130835	0.03835055	0.04482975	0.03789228
685	0.03854111	0.02880874	0.037728	0	0.04875509	0.03052649	0.04280109	0.02801576	0	0.06110777	0	0.0540911	0	0.05164289	0.05224926	0.03109064	0.04517041	0.05806399	0	0	0.02916325	0.03898757	0.03061776	0.02905917	0	0.05466222	0.05436522	0.05394738	0.04127809	0.04063215	0.04912981	0.05463248	0.07012156	0.03944459	0	0.03442666	0	0.03874781	0.04247951	0.0227801	0.05281806	0.06395852	0.05773609	0.03157913	0.03034036	0.04479203	0.03251576	0.04614784	0.03868116
686	0.05305393	0.04510977	0.05579423	0	0.05336432	0.03886777	0.05724577	0.03126968	0	0.04921048	0	0.05748866	0	0.05152444	0.05269454	0.04377964	0.06351801	0.06844351	0	0	0.04729463	0.05667324	0.04797956	0.03298921	0	0.05988383	0.04682161	0.05831991	0.04588416	0.0521944	0.05326285	0.05645567	0.08035742	0.03470795	0	0.04728626	0	0.03986459	0.04750006	0.02656269	0.06569235	0.07591207	0.06018691	0.04185219	0.05061265	0.05927699	0.04788501	0.05762191	0.04545891
687	0.05251624	0.04162013	0.05641402	0	0.05406657	0.04643377	0.05505169	0.03009836	0	0.06776103	0	0.06101958	0	0.05856611	0.05025345	0.04476346	0.05729169	0.06733242	0	0	0.04379836	0.05286791	0.0518113	0.03929889	0	0.07051242	0.05646116	0.06372292	0.04696243	0.05299252	0.05906808	0.06225509	0.07524886	0.03842333	0	0.05305438	0	0.04635713	0.04618702	0.02964313	0.06427922	0.0807033	0.06871114	0.04762529	0.05506789	0.06582223	0.04219352	0.05863087	0.05218671
688	0.0631993	0.05340417	0.05287403	0	0.0679923	0.0572869	0.06064318	0.04892757	0	0.07291679	0	0.0705274	0	0.06283216	0.06803797	0.05255252	0.07120545	0.07995914	0	0	0.05107334	0.06330965	0.04930035	0.04786801	0	0.07405198	0.07718563	0.05789967	0.06285642	0.05150692	0.06828099	0.07844289	0.08363249	0.05671163	0	0.05897107	0	0.05671789	0.06069235	0.04242418	0.07240289	0.08683588	0.07041218	0.04003472	0.06011346	0.07077833	0.05884099	0.06345666	0.05253717
689	0.04708173	0.03840557	0.04396313	0	0.05721771	0.04899079	0.04676995	0.0411109	0	0.06682131	0	0.05145218	0	0.05122004	0.05632176	0.03760425	0.05172037	0.06805547	0	0	0.03325162	0.04497775	0.03984003	0.03853483	0	0.0638411	0.069621	0.06240694	0.0472352	0.05763074	0.04414799	0.06590189	0.06428611	0.04689684	0	0.04453229	0	0.04570135	0.05468133	0.03308388	0.06075974	0.06888615	0.05723128	0.03299963	0.03517615	0.04879536	0.0403028	0.0189575	0.02980102
690	0.04987257	0.0436504	0.04934492	0	0.06007726	0.05663669	0.05409817	0.04880429	0	0.07139219	0	0.06835922	0	0.06079924	0.06416512	0.05072143	0.06281276	0.07203859	0	0	0.04020438	0.05761306	0.04907124	0.03787327	0	0.06057406	0.06650251	0.06214953	0.06588071	0.0621053	0.04856003	0.07053934	0.07838809	0.05387225	0	0.04412076	0	0.05105244	0.05368109	0.04211827	0.05904359	0.06564599	0.06189897	0.04148406	0.04605219	0.05893268	0.0520016	0.04595345	0.04381124
691	0.04502897	0.03464212	0.04445967	0	0.05528137	0.04174635	0.0465079	0.03574141	0	0.06564801	0	0.05220345	0	0.06092446	0.05430604	0.03239091	0.05062958	0.07139298	0	0	0.03067981	0.04260573	0.03603891	0.03545447	0	0.06593004	0.06213121	0.06519647	0.04648566	0.05065842	0.04869366	0.06291265	0.07153839	0.04616795	0	0.03569966	0	0.041442	0.0492138	0.02794614	0.05716846	0.07358919	0.05642623	0.03568218	0.04308537	0.06051861	0.04047608	0.04511245	0.03965239
692	0.03145821	0.02763648	0.03429275	0	0.04443256	0.04115834	0.03993098	0.03105456	0	0.05850745	0	0.05061216	0	0.04800234	0.04892208	0.02528405	0.04169158	0.06443485	0	0	0.02692235	0.03921518	0.0292683	0.03238477	0	0.05809921	0.05398525	0.05079776	0.04355988	0.04157996	0.03529678	0.05811008	0.06226683	0.03501293	0	0.03153482	0	0.04681303	0.04456876	0.02217072	0.0471588	0.06225054	0.04924608	0.01952956	0.03277954	0.04506153	0.03431579	0.0371036	0.03024768
693	0	0	0	0	0	0	0	0	0	0	0	0	0	0	0	0	0	0	0	0	0	0	0	0	0	0	0	0	0	0	0	0	0	0	0	0	0	0	0	0	0	0	0	0	0	0	0	0	0
694	0.03639901	0.0310003	0.03942584	0	0.04372923	0.03219479	0.04606137	0.0246963	0	0.05393176	0	0.04680332	0	0.04008042	0.05053925	0.03593225	0.05009228	0.05078669	0	0	0.0299925	0.0432208	0.0357785	0.02979401	0	0.05427164	0.04821813	0.05401181	0.03924157	0.04553059	0.04216702	0.04339154	0.06547052	0.03018218	0	0.03672274	0	0.03021935	0.03287291	0.01938423	0.05284867	0.06660413	0.05875501	0.02910283	0.0396958	0.05034837	0.03221845	0.04237797	0.03407331
695	0.03862831	0.02484198	0.04257928	0	0.05203169	0.04379231	0.04431647	0.03421529	0	0.06069725	0	0.05248944	0	0.04901302	0.05409876	0.03311127	0.04504084	0.06471931	0	0	0.01815022	0.04388172	0.03392661	0.03366152	0	0.05229684	0.06099868	0.05821154	0.04553642	0.0443485	0.04109895	0.06024313	0.0601172	0.03850056	0	0.03594673	0	0.04042387	0.04754813	0.02617989	0.05387523	0.05909022	0.04970138	0.03000834	0.03109712	0.04531087	0.0384646	0.03299709	0.03374188
696	0.02378255	0.01961174	0.02400347	0	0.029167	0.02573446	0.0341902	0.00438677	0	0.04096656	0	0.03642803	0	0.03564829	0.03484863	0.01699507	0.03084012	0.04139329	0	0	0.01913932	0.02816093	0.02439003	0.01910762	0	0.04665109	0.03783099	0.04206157	0.02769122	0.0317761	0.0330341	0.0357455	0.05630644	0.02207404	0	0.02146495	0	0.02798775	0.02718896	0.00721014	0.03564488	0.05149746	0.03684915	0.02074242	0.02354537	0.03876869	0.01866996	0.03256114	0.02707765
697	0.06153042	0.05789886	0.06315694	0	0.06948892	0.06236184	0.06206908	0.05967228	0	0.08754215	0	0.07887112	0	0.07239532	0.06965755	0.054732	0.07184861	0.08381016	0	0	0.05804675	0.0641396	0.05768669	0.05776869	0	0.06867831	0.08366763	0.07920989	0.06438453	0.06895141	0.07433413	0.08338165	0.09086166	0.06788246	0	0.06520866	0	0.06545615	0.06851092	0.05422572	0.08452955	0.08089778	0.0667729	0.05490255	0.05710478	0.07238169	0.05430716	0.065662	0.05562192
698	0.04018144	0.033965	0.04032154	0	0.04512717	0.04185629	0.04665454	0.03480886	0	0.05407675	0	0.05881597	0	0.04954806	0.05649564	0.0339159	0.04507562	0.06633461	0	0	0.02978147	0.04149781	0.0399968	0.03429371	0	0.05599061	0.06088104	0.065962	0.04611203	0.04909717	0.04644593	0.05691712	0.06446775	0.03735002	0	0.03468056	0	0.03643741	0.04288061	0.02561101	0.05529197	0.06055304	0.0468265	0.03419817	0.034216	0.04929082	0.03495294	0.04821918	0.03359407
699	0.0545851	0.04585968	0.04113598	0	0.06345753	0.04576538	0.04918936	0.03845025	0	0.05652431	0	0.06323633	0	0.05857617	0.06925103	0.03774815	0.0472375	0.06501326	0	0	0.04142575	0.0458413	0.03734361	0.03509731	0	0.07095187	0.07457615	0.07047659	0.05171869	0.05353397	0.05341819	0.07110619	0.06963622	0.04605654	0	0.04457602	0	0.05272406	0.05560636	0.03377311	0.06497477	0.06558837	0.05602696	0.04153678	0.03277907	0.05305121	0.03969932	0.05243512	0.0484329
700	0.03633895	0.02876139	0.03478665	0	0.04497917	0.03493001	0.04239656	0.02750343	0	0.05494337	0	0.05090261	0	0.04759019	0.04821742	0.02687296	0.0373083	0.05167382	0	0	0.0276689	0.03977369	0.02444733	0.03368718	0	0.05415651	0.05480632	0.04767694	0.03395341	0.03917914	0.04598834	0.05754861	0.06259067	0.03601956	0	0.03538771	0	0.03863511	0.04096566	0.01956217	0.05260887	0.05806838	0.04934693	0.02578416	0.03180195	0.04934715	0.03216957	0.03691407	0.03068261
701	0.05750818	0.04155927	0.05059953	0	0.05830576	0.04864424	0.06089046	0.04128987	0	0.0712416	0	0.06616949	0	0.04869635	0.05962068	0.04334398	0.05215471	0.07183419	0	0	0.04106939	0.05700223	0.04007832	0.03579751	0	0.06876537	0.06182087	0.06644432	0.0459081	0.05506669	0.04423583	0.06205155	0.07280326	0.05215912	0	0.0536731	0	0.05064155	0.05232017	0.03450248	0.05406691	0.07402571	0.07111639	0.04956588	0.05234629	0.06520154	0.03946224	0.04779834	0.05223595
702	0.06423716	0.05375036	0.06302814	0	0.06754904	0.05521936	0.07283732	0.04127277	0	0.07329184	0	0.06988637	0	0.05803989	0.05908308	0.05922724	0.06535493	0.06521995	0	0	0.04936097	0.0694655	0.05955891	0.04284568	0	0.06167897	0.07146889	0.0709149	0.06079993	0.07609592	0.05843448	0.06444261	0.08632573	0.05875474	0	0.06442464	0	0.05072257	0.06302459	0.04406972	0.07415678	0.08796624	0.07671087	0.05974079	0.06201502	0.07014567	0.05974079	0.05438178	0.05633904
703	0.06205508	0.04654596	0.05185663	0	0.07205992	0.057665	0.06873642	0.04459331	0	0.07317863	0	0.06086907	0	0.06081844	0.06090863	0.05049716	0.06965887	0.07454218	0	0	0.05354895	0.06417281	0.04524783	0.03929957	0	0.07178197	0.0656719	0.0656655	0.05466539	0.06234967	0.05681546	0.06359287	0.08472937	0.05400656	0	0.05510192	0	0.05627879	0.06380751	0.03912327	0.07155188	0.08807234	0.07990784	0.05346172	0.05906484	0.0688965	0.05599932	0.05841441	0.05996236
704	0.04877464	0.04322956	0.04974234	0	0.0560974	0.04821041	0.04861912	0.04443078	0	0.06872425	0	0.06187732	0	0.05733721	0.06258873	0.04185824	0.05685477	0.07271917	0	0	0.04034267	0.0432787	0.04560169	0.0390284	0	0.06958291	0.07009965	0.06423105	0.05018346	0.06063872	0.05365098	0.06749376	0.07396582	0.04550418	0	0.04806639	0	0.0511164	0.05408692	0.03650458	0.06622817	0.06871135	0.0567568	0.0425988	0.04395228	0.05925206	0.03682757	0.04314258	0.0387465
705	0.04135739	0.03160274	0.04276855	0	0.0483643	0.04596532	0.04397504	0.03348421	0	0.06636927	0	0.05892869	0	0.06051767	0.05450735	0.03498336	0.04758462	0.07102982	0	0	0.03200888	0.04057171	0.03619072	0.03794818	0	0.06291429	0.05738437	0.06060715	0.04790133	0.04917406	0.04973838	0.06118413	0.07118324	0.03949035	0	0.03894268	0	0.04207678	0.04012282	0.02785434	0.05296157	0.07364091	0.05266631	0.03549192	0.03798067	0.05461091	0.0414562	0.04381137	0.03201024
706	0.06673495	0.05143072	0.0478757	0	0.06334564	0.04330601	0.05760663	0.03315375	0	0.04967142	0	0.06048511	0	0.05937423	0.0500631	0.04388606	0.05770936	0.07069027	0	0	0.05019816	0.05798335	0.04672233	0.03099621	0	0.06753671	0.06305404	0.06248806	0.04540553	0.05502444	0.04649609	0.0636036	0.07749915	0.04659775	0	0.05012769	0	0.04265791	0.05448186	0.02759111	0.06116781	0.06801903	0.06166649	0.04490432	0.04696259	0.06543516	0.04634697	0.05959182	0.05785592
707	0	0	0	0	0	0	0	0	0	0	0	0	0	0	0	0	0	0	0	0	0	0	0	0	0	0	0	0	0	0	0	0	0	0	0	0	0	0	0	0	0	0	0	0	0	0	0	0	0
708	0.03463186	0.03566353	0.02883454	0	0.0517348	0.04625713	0.04113519	0.03336692	0	0.06183997	0	0.05692482	0	0.04912498	0.05093799	0.03160424	0.04798115	0.05791337	0	0	0.03350043	0.03714021	0.03166249	0.03024115	0	0.06248446	0.05817819	0.0583126	0.04295255	0.04678494	0.04421876	0.05193275	0.06998383	0.04229789	0	0.03282863	0	0.04556748	0.03951975	0.02847913	0.05474228	0.0653194	0.05802738	0.03466036	0.03525236	0.04880214	0.02765982	0.04513081	0.04174092
709	0.05168944	0.04298563	0.05102656	0	0.05372252	0.03413706	0.05704304	0.03089621	0	0.05400565	0	0.05076352	0	0.03634777	0.05411299	0.04304291	0.05480814	0.06546247	0	0	0.04194771	0.05259852	0.04644334	0.02644301	0	0.06251823	0.05647961	0.05329892	0.04252399	0.05251604	0.04328028	0.05384158	0.06931794	0.0316486	0	0.04702818	0	0.04021787	0.05376415	0.02650443	0.0634484	0.06949845	0.05858231	0.03921863	0.04368469	0.05331941	0.0394287	0.04938036	0.04329731
710	0.06083984	0.05029795	0.05771818	0	0.06508292	0.05536733	0.07566867	0.04739873	0	0.06191682	0	0.06580927	0	0.05955422	0.05826296	0.05853542	0.06597071	0.07276853	0	0	0.05020787	0.07296302	0.06512069	0.03402883	0	0.06626421	0.06468062	0.06133103	0.06211882	0.06561671	0.05583821	0.06187066	0.08251815	0.04646527	0	0.05791375	0	0.04515502	0.05049619	0.04021688	0.07378368	0.08501616	0.06556205	0.05583105	0.06141259	0.06686914	0.05174341	0.06106556	0.04698328
711	0.04440549	0.04577891	0.05088261	0	0.06301566	0.05096237	0.06030332	0.04565553	0	0.06827921	0	0.0707501	0	0.06453913	0.06977832	0.04757715	0.05517299	0.07236411	0	0	0.04210616	0.05576002	0.05155262	0.048579	0	0.06997258	0.07598952	0.07858373	0.05714155	0.06231259	0.05802162	0.06626074	0.08438254	0.0501032	0	0.04796873	0	0.05088542	0.05760017	0.04151105	0.06618354	0.07528233	0.06061125	0.04393603	0.04945223	0.05948004	0.0476877	0.05960128	0.04402375
712	0.04632253	0.04576784	0.04906495	0	0.06366613	0.05710795	0.05630958	0.04403378	0	0.06703682	0	0.07050582	0	0.05383046	0.06884051	0.04404827	0.05429406	0.07615285	0	0	0.03542428	0.05427335	0.04755014	0.04696933	0	0.0703265	0.06978442	0.06561639	0.0539871	0.05995316	0.05094732	0.0700702	0.0737449	0.04861314	0	0.04432119	0	0.05340979	0.05842074	0.03868498	0.05717805	0.05821566	0.05177829	0.04434597	0.04196403	0.0527162	0.04352173	0.05273659	0.05022717
713	0.06147961	0.05334833	0.05846211	0	0.06996262	0.05026127	0.06726858	0.05300044	0	0.07443549	0	0.07144792	0	0.06597075	0.06353305	0.0576492	0.06337869	0.07329469	0	0	0.05479595	0.06380153	0.05911056	0.05617024	0	0.07965571	0.07028097	0.0694085	0.06409562	0.07008014	0.06789855	0.06723047	0.08942671	0.04933383	0	0.05784634	0	0.05917049	0.05368535	0.04470245	0.07298495	0.08439907	0.07438105	0.05705664	0.06059629	0.066897	0.05559085	0.05923822	0.05453196
714	0.04343753	0.03555023	0.04671539	0	0.05424808	0.05033195	0.04757706	0.03993025	0	0.06412511	0	0.05750033	0	0.05696934	0.06188076	0.03766073	0.05325345	0.07080487	0	0	0.03340024	0.04708977	0.0397963	0.04143861	0	0.06304747	0.06995501	0.06274	0.04199216	0.05329891	0.05009145	0.06819192	0.06733949	0.04435133	0	0.04049895	0	0.04362951	0.0466122	0.03452235	0.06229679	0.06484078	0.05448899	0.03727094	0.03948715	0.0542244	0.03985104	0.04285283	0.03287738
715	0.03333824	0.02756789	0.03512348	0	0.04582799	0.03167733	0.04036755	0.02548649	0	0.05769526	0	0.0484726	0	0.0472018	0.05000638	0.02473159	0.04265395	0.05930361	0	0	0.02419696	0.03317557	0.03004659	0.03014075	0	0.0489699	0.05358741	0.05468436	0.04003116	0.04244502	0.04670002	0.05406474	0.06288945	0.03460982	0	0.03189423	0	0.03995386	0.04283342	0.02025818	0.05189171	0.06245941	0.04976913	0.02760526	0.03510176	0.04951745	0.02709141	0.0415653	0.0361381
716	0.07016485	0.0617044	0.0615384	0	0.06964834	0.06391001	0.06793547	0.04912146	0	0.0795327	0	0.07850636	0	0.06538395	0.07773518	0.05543247	0.07360949	0.09037699	0	0	0.06120539	0.06547498	0.06245414	0.04905413	0	0.07921103	0.07997867	0.07886802	0.05670576	0.07319404	0.06730898	0.08007023	0.09019342	0.06154938	0	0.05510415	0	0.0641882	0.06258704	0.04561425	0.07075095	0.09327343	0.07967567	0.05817187	0.0649341	0.08245843	0.05884966	0.06593916	0.06727854
717	0.0516948	0.04202751	0.04430871	0	0.05186821	0.04649429	0.05833102	0.03463682	0	0.05887698	0	0.0581977	0	0.05152966	0.0643928	0.04488718	0.06030004	0.06153949	0	0	0.03968568	0.05398419	0.04943369	0.04400431	0	0.06362822	0.05125634	0.06043082	0.04828352	0.06138254	0.05186889	0.0527383	0.07029212	0.03700216	0	0.04720814	0	0.04904881	0.04402955	0.02993969	0.06055371	0.07431959	0.06118048	0.03978607	0.05017081	0.06208514	0.04105495	0.04771826	0.04098815
718	0.07491006	0.06887856	0.07669257	0	0.06124785	0.06891705	0.08490696	0.06126078	0	0.08952119	0	0.08275723	0	0.08310816	0.08383001	0.07075547	0.08791404	0.09131468	0	0	0.06567239	0.08004934	0.07581926	0.06352195	0	0.09472511	0.08502661	0.09002998	0.07604297	0.08190795	0.07596574	0.08401208	0.10433792	0.06849979	0	0.0715298	0	0.07184713	0.07022999	0.05050822	0.08500302	0.10045486	0.08103606	0.06820301	0.06915966	0.08398937	0.0699874	0.07861214	0.07138864
719	0.02650475	0.02080127	0.03336082	0	0.04107728	0.03159477	0.03582732	0.02755651	0	0.05908028	0	0.0481116	0	0.0489579	0.04538687	0.02616586	0.0410977	0.05993477	0	0	0.02107013	0.03358818	0.02686837	0.02769472	0	0.04513849	0.05644297	0.04648103	0.03760954	0.04134576	0.03847021	0.04505416	0.05836275	0.03399009	0	0.03045619	0	0.03734604	0.03546934	0.02078148	0.04650738	0.05219414	0.04313467	0.02712808	0.02460442	0.0404723	0.02348352	0.03220269	0.02010604
720	0.05295846	0.04433316	0.0524974	0	0.06229614	0.04596882	0.0661885	0.03748865	0	0.05662246	0	0.05209902	0	0.0530716	0.05953451	0.04839089	0.06270272	0.06809117	0	0	0.04514439	0.0608297	0.05257491	0.03319351	0	0.06243911	0.0561244	0.05929617	0.05169338	0.05966336	0.05601792	0.05896495	0.0777428	0.03861543	0	0.05640354	0	0.04571747	0.05527769	0.0323673	0.066958	0.08472437	0.06484924	0.04697928	0.04929835	0.07076256	0.04619115	0.05872245	0.0495861
721	0.04712762	0.0395081	0.0402342	0	0.05356386	0.04075832	0.0512525	0.03073979	0	0.04877614	0	0.06290186	0	0.0499005	0.05645012	0.03226431	0.04796989	0.06476776	0	0	0.03526431	0.04858643	0.04313276	0.03773224	0	0.06425257	0.06136843	0.06417471	0.03906272	0.04890264	0.04223572	0.05953627	0.06766105	0.03967771	0	0.04601983	0	0.04170327	0.04790683	0.02468076	0.05587954	0.0685128	0.0575037	0.03231636	0.03675536	0.053103	0.03357068	0.04173443	0.04190502
722	0.04902585	0.04433989	0.05039306	0	0.05800417	0.04847219	0.05578843	0.03911181	0	0.06429911	0	0.06752345	0	0.05752643	0.05824328	0.04218525	0.05964456	0.07066698	0	0	0.0466879	0.05505608	0.05224607	0.03179587	0	0.07304762	0.06131718	0.06920335	0.0473876	0.05153408	0.05876353	0.06135269	0.08536508	0.04369146	0	0.05260884	0	0.04654269	0.04533068	0.03120673	0.06618639	0.08387714	0.06712813	0.03900503	0.05306857	0.0661845	0.04361238	0.05520695	0.05016634
723	0	0	0	0	0	0	0	0	0	0	0	0	0	0	0	0	0	0	0	0	0	0	0	0	0	0	0	0	0	0	0	0	0	0	0	0	0	0	0	0	0	0	0	0	0	0	0	0	0
724	0.03373618	0.03050335	0.03293007	0	0.04664053	0.03585089	0.0379473	0.02978935	0	0.05674721	0	0.05214363	0	0.04549718	0.04949862	0.02255419	0.04290987	0.05968048	0	0	0.02598226	0.03392525	0.02963474	0.03263727	0	0.05848693	0.06146423	0.0615939	0.03689736	0.04711883	0.048402	0.05524244	0.06401779	0.03231011	0	0.03212698	0	0.04189814	0.0431633	0.02339099	0.0549628	0.06299547	0.05152922	0.02940039	0.029945	0.04631533	0.02643085	0.04250339	0.03521461
725	0	0	0	0	0	0	0	0	0	0	0	0	0	0	0	0	0	0	0	0	0	0	0	0	0	0	0	0	0	0	0	0	0	0	0	0	0	0	0	0	0	0	0	0	0	0	0	0	0
726	0.04518452	0.03996119	0.04229028	0	0.04403587	0.0428571	0.05035473	0.02875878	0	0.05591551	0	0.0548657	0	0.04210842	0.05673521	0.03731729	0.04949399	0.06389658	0	0	0.0341522	0.04690224	0.04182198	0.03605644	0	0.06452724	0.05687512	0.05753343	0.0392375	0.05314658	0.04575252	0.05522001	0.07058813	0.03564189	0	0.04485369	0	0.04635856	0.04828387	0.02235914	0.05807904	0.06887989	0.05575822	0.03628231	0.03974054	0.05166536	0.03371464	0.04320313	0.03783113
727	0.07726512	0.07467135	0.08864988	0	0.08829025	0.07088442	0.09095843	0.06585574	0	0.09258167	0	0.09089563	0	0.08741441	0.09026313	0.08041144	0.0978453	0.09379181	0	0	0.07813897	0.0791747	0.08212282	0.04720915	0	0.08767607	0.0924929	0.09103069	0.08177648	0.07689952	0.0855635	0.09661528	0.11344205	0.07172355	0	0.08597891	0	0.07896585	0.08204547	0.06296027	0.09864458	0.11305472	0.09786483	0.07499008	0.08310207	0.09210118	0.07427739	0.09447662	0.08222795
728	0.04846885	0.043249	0.05144321	0	0.0505689	0.05072658	0.0580292	0.04412381	0	0.06959576	0	0.06334426	0	0.05968809	0.06831062	0.04740272	0.05746519	0.08059066	0	0	0.04137917	0.05218483	0.05095237	0.03796196	0	0.06270101	0.06809417	0.07071194	0.05869867	0.05714988	0.0574029	0.06824813	0.07604063	0.05211832	0	0.04699497	0	0.05024496	0.05235835	0.04151897	0.06519437	0.06898735	0.05982519	0.04891207	0.04716347	0.05200564	0.04147487	0.05740366	0.04767362
729	0.02884679	0.02231147	0.0261545	0	0.03674346	0.02832649	0.03554479	0.02348701	0	0.04655434	0	0.04051457	0	0.03759762	0.04342771	0.01872722	0.03949407	0.05169644	0	0	0.02209698	0.03182934	0.02380888	0.02504511	0	0.04636288	0.04656281	0.0490328	0.03050136	0.03779518	0.0386022	0.044875	0.0558826	0.02518256	0	0.02570046	0	0.03167301	0.03073478	0.01817039	0.04417441	0.05994235	0.04094657	0.02449007	0.02785038	0.03851704	0.02094424	0.03392178	0.02690346
730	0	0	0	0	0	0	0	0	0	0	0	0	0	0	0	0	0	0	0	0	0	0	0	0	0	0	0	0	0	0	0	0	0	0	0	0	0	0	0	0	0	0	0	0	0	0	0	0	0
731	0.03471779	0.02908896	0.03238315	0	0.03642476	0.03256685	0.04271571	0.01843664	0	0.04818743	0	0.04934911	0	0.0381938	0.04687054	0.02561912	0.04511802	0.04984455	0	0	0.02961557	0.040315	0.03252568	0.03038457	0	0.05436609	0.04512126	0.04894078	0.03173433	0.04631208	0.03898228	0.04475684	0.06704257	0.02972716	0	0.03707632	0	0.0348326	0.03831227	0.01452988	0.05031016	0.05922428	0.04703278	0.02849979	0.03229901	0.04336987	0.0287561	0.0377216	0.03248663
732	0.06468371	0.06138161	0.07047262	0	0.06980903	0.06671516	0.07638568	0.05339558	0	0.06878016	0	0.07475592	0	0.07069544	0.06656701	0.06167882	0.07344134	0.07542267	0	0	0.05795963	0.07263241	0.06269421	0.05130954	0	0.08850018	0.07634761	0.07812384	0.0652495	0.06267399	0.06341056	0.07835561	0.09659939	0.06206539	0	0.06559377	0	0.05143791	0.0637586	0.0476435	0.07551966	0.09459975	0.08192402	0.06289945	0.06613048	0.07517814	0.06399784	0.07161157	0.0650323
733	0.03623228	0.02776874	0.03579773	0	0.04909135	0.03491286	0.03858587	0.02774625	0	0.05929328	0	0.05456406	0	0.04822171	0.05376854	0.02377289	0.04073431	0.05568285	0	0	0.02818229	0.03661574	0.03486568	0.03520827	0	0.05432321	0.05522661	0.05659071	0.03862828	0.04171343	0.05114121	0.05505167	0.06652077	0.03325564	0	0.0347283	0	0.04426459	0.04370138	0.02125288	0.05270002	0.05953555	0.04961209	0.02679943	0.03589632	0.04957043	0.0327311	0.04654936	0.0377136
734	0.04968912	0.05208937	0.05422905	0	0.07364776	0.06505231	0.06259935	0.05802459	0	0.07341248	0	0.07758366	0	0.0713811	0.06998151	0.04974716	0.06149235	0.08324362	0	0	0.0501934	0.05880439	0.05235777	0.04311657	0	0.07615319	0.07848096	0.07844172	0.06289235	0.07321124	0.05515275	0.07670833	0.09056557	0.05531007	0	0.05407591	0	0.05737524	0.06675748	0.05109725	0.07025909	0.08449682	0.06453043	0.04755667	0.05324783	0.06738082	0.04869692	0.05562991	0.04943152
735	0.03727114	0.02428485	0.04464732	0	0.05057765	0.03538438	0.04788393	0.03331719	0	0.06231217	0	0.05523103	0	0.05361746	0.05466365	0.03749722	0.05009957	0.06426988	0	0	0.02943842	0.04410666	0.03873341	0.03184993	0	0.05424426	0.05563677	0.05241843	0.04558497	0.05348962	0.04181306	0.0570039	0.07135374	0.04204044	0	0.03388364	0	0.03977534	0.04513852	0.03079295	0.05337724	0.05712165	0.05021953	0.03371034	0.04228766	0.04983097	0.0361549	0.04063419	0.0340554
736	0.03495887	0.02837466	0.03040274	0	0.04522915	0.03688965	0.03859823	0.02594913	0	0.05487708	0	0.04892954	0	0.04778455	0.05801154	0.02759064	0.04031201	0.05451776	0	0	0.02370628	0.03800522	0.0258136	0.03216742	0	0.06013682	0.0609574	0.05396484	0.03690611	0.0409538	0.0415795	0.05990519	0.05668616	0.02952051	0	0.03033146	0	0.04371385	0.04682537	0.01807096	0.04528474	0.06069151	0.05138821	0.02551871	0.02656	0.04367156	0.03021522	0.04100876	0.03240067
737	0.05959892	0.04970709	0.06344129	0	0.06183111	0.06204116	0.06997377	0.04839213	0	0.07692336	0	0.06701069	0	0.07205024	0.0656201	0.05247715	0.06571079	0.07975937	0	0	0.05061677	0.06069467	0.05414062	0.04467084	0	0.07930256	0.07354166	0.07477408	0.06223829	0.0664617	0.06263751	0.0787297	0.08776977	0.06418897	0	0.06194778	0	0.05865931	0.06207711	0.04063341	0.07357829	0.07820461	0.06861509	0.05587415	0.06034339	0.06810292	0.05545266	0.05880031	0.05631611
738	0.05360266	0.05370118	0.05976245	0	0.05943651	0.05725987	0.07025375	0.0411828	0	0.06496129	0	0.06833651	0	0.0596773	0.06358975	0.0552632	0.06185289	0.07057843	0	0	0.04678375	0.06646478	0.05221925	0.03879533	0	0.06789052	0.0676007	0.05789678	0.05613167	0.05488142	0.06433977	0.06019894	0.08284562	0.05014041	0	0.0515458	0	0.05333524	0.05598188	0.03803378	0.07434057	0.08657544	0.07124611	0.05579979	0.05410844	0.06812985	0.05242696	0.05780926	0.04935619
739	0.03761668	0.02791338	0.04041725	0	0.04944176	0.03610097	0.0451799	0.03317699	0	0.05676731	0	0.05484795	0	0.05151299	0.05826514	0.03342226	0.05082553	0.06516716	0	0	0.02825642	0.04297047	0.02663774	0.03652564	0	0.05272649	0.06277805	0.05398528	0.04244919	0.04921661	0.03928356	0.06128049	0.06863709	0.03871061	0	0.03942986	0	0.03972185	0.04255836	0.02507407	0.05439927	0.05910755	0.0514776	0.02666465	0.03503555	0.05251619	0.03901482	0.0418401	0.02958287
740	0.07093274	0.06806517	0.07384525	0	0.0817649	0.0731333	0.08936696	0.06334667	0	0.08846081	0	0.09808135	0	0.08871959	0.08875803	0.06886379	0.07110638	0.09385403	0	0	0.06037458	0.08648081	0.06969455	0.06904116	0	0.09339717	0.09367884	0.09844715	0.06896979	0.07891083	0.08243181	0.08548981	0.08673864	0.07136978	0	0.07643916	0	0.07227573	0.07526515	0.06505661	0.07940218	0.08304205	0.08518855	0.06777429	0.06581826	0.08164946	0.0690953	0.07914046	0.06921735
741	0.04015793	0.03429653	0.04327654	0	0.0540865	0.04513347	0.04635023	0.0374366	0	0.06175515	0	0.06409184	0	0.04783467	0.05956609	0.03657397	0.05512401	0.06492034	0	0	0.03363129	0.04519668	0.04587703	0.03927936	0	0.05561798	0.06669649	0.06780272	0.04884143	0.0531776	0.05371566	0.06767753	0.08016248	0.0434707	0	0.04565584	0	0.05206664	0.04796305	0.03210416	0.06574136	0.07540474	0.05397642	0.03841527	0.04139015	0.05546014	0.03925336	0.05354065	0.04481586
742	0.05357024	0.04203854	0.05125841	0	0.05472792	0.04331574	0.05542032	0.03622989	0	0.06164791	0	0.06279668	0	0.06174811	0.04896653	0.0452427	0.05918053	0.06467232	0	0	0.04469477	0.05399664	0.04803381	0.03559227	0	0.0727725	0.05448369	0.05083359	0.04757312	0.04363971	0.05612594	0.06095827	0.0806796	0.0452548	0	0.05032607	0	0.03548471	0.04841272	0.02671856	0.06437749	0.06895472	0.0599967	0.04114027	0.05160555	0.07015561	0.04824411	0.04957623	0.04214157
743	0.04395797	0.03853506	0.05946887	0	0.06108903	0.0636571	0.06167108	0.04926744	0	0.07655774	0	0.0703815	0	0.06494862	0.0658749	0.049445	0.06389335	0.06680813	0	0	0.03583494	0.05960651	0.05153692	0.04511551	0	0.07165224	0.07324891	0.06279664	0.05198603	0.06900229	0.05442602	0.07189874	0.07743656	0.05819106	0	0.05673906	0	0.05266757	0.05562269	0.0445857	0.06935672	0.06841084	0.06458221	0.05357167	0.04412894	0.05549354	0.05221599	0.05244865	0.0485567
744	0.05279267	0.04021612	0.04888931	0	0.06610727	0.05640693	0.05859894	0.04598476	0	0.07069393	0	0.07334043	0	0.07033856	0.07700382	0.05168413	0.06855989	0.07950207	0	0	0.0485745	0.05403172	0.04769302	0.04202979	0	0.07158197	0.07595428	0.07568902	0.06990955	0.06520753	0.0635964	0.07926731	0.08870376	0.05754861	0	0.04995407	0	0.06348183	0.06470758	0.04943179	0.07455188	0.07620462	0.07267348	0.04868495	0.05582334	0.07002289	0.04771573	0.06037164	0.04995863
745	0.05678013	0.04409856	0.05152576	0	0.06428158	0.05365478	0.05436757	0.04669459	0	0.07215401	0	0.06469967	0	0.06794782	0.06904827	0.04269644	0.04808312	0.07574962	0	0	0.04501658	0.05055729	0.0438278	0.04892767	0	0.06718204	0.0774845	0.07258362	0.05558734	0.06022555	0.05498311	0.07516448	0.07186402	0.046629	0	0.03732407	0	0.0602776	0.06078354	0.03857499	0.06365094	0.07452231	0.06444294	0.04256512	0.04710026	0.05539023	0.04583351	0.06049217	0.0508932
746	0.0582076	0.04997948	0.06333134	0	0.05958708	0.05835595	0.0703881	0.04164145	0	0.06940529	0	0.06291849	0	0.05733693	0.05814984	0.05388101	0.06938684	0.0746961	0	0	0.05172698	0.06662103	0.05861055	0.04259477	0	0.07029623	0.06186255	0.06741847	0.05684723	0.06566776	0.05280909	0.06186159	0.08346968	0.05516734	0	0.05180117	0	0.05750974	0.05460533	0.03651954	0.06733252	0.08717085	0.07978587	0.0546091	0.05998209	0.07852601	0.056211	0.06149692	0.0538308
747	0.02579271	0.01705611	0.02174736	0	0.03486242	0.01969826	0.03476114	0.00126375	0	0.03844713	0	0.03205305	0	0.03075356	0.03294147	0.01843817	0.03090217	0.03655367	0	0	0.01719889	0.0308271	0.02205362	0.01501454	0	0.04198714	0.03674829	0.03981735	0.02354924	0.03291448	0.02853402	0.03444637	0.05348573	0.02138535	0	0.02481052	0	0.02443811	0.027125	0.00517114	0.037649	0.0571039	0.03831561	0.01562385	0.02270826	0.03569243	0.02241298	0.02805223	0.02321885
748	0.03399466	0.03081408	0.03397327	0	0.0413397	0.03365442	0.04383189	0.01923671	0	0.04823203	0	0.04361475	0	0.03844208	0.04491574	0.03244445	0.04304222	0.05359761	0	0	0.0284548	0.03978811	0.03346608	0.02181665	0	0.0545032	0.03775729	0.04709465	0.03184505	0.04109108	0.03402384	0.04253428	0.07016296	0.03108089	0	0.03056732	0	0.0358686	0.03324417	0.01600621	0.04798712	0.06797754	0.05786424	0.02463838	0.03718493	0.04976988	0.03118343	0.03858487	0.03870536
749	0.06710351	0.05071665	0.06909387	0	0.06337987	0.06300314	0.07901231	0.04984526	0	0.06709431	0	0.06381074	0	0.06150405	0.05488174	0.06425556	0.07214327	0.08183623	0	0	0.04961374	0.0764398	0.06106759	0.03640428	0	0.06567835	0.06875221	0.06007067	0.0624905	0.07826218	0.0599299	0.06471115	0.08968404	0.05620752	0	0.06415217	0	0.04894875	0.06309232	0.04763265	0.07598768	0.08187422	0.0701913	0.06365271	0.06252532	0.07480548	0.06481882	0.05438874	0.05123068
750	0	0	0	0	0	0	0	0	0	0	0	0	0	0	0	0	0	0	0	0	0	0	0	0	0	0	0	0	0	0	0	0	0	0	0	0	0	0	0	0	0	0	0	0	0	0	0	0	0
751	0.02414367	0.02620925	0.03401853	0	0.03301185	0.0295377	0.0341834	0.02457711	0	0.05200456	0	0.04847782	0	0.04444476	0.04338395	0.02235807	0.03572005	0.0525662	0	0	0.02396754	0.03317956	0.02494107	0.02197799	0	0.05162841	0.04982921	0.05325332	0.0314389	0.04159859	0.03235712	0.04818595	0.05622178	0.02830856	0	0.02542362	0	0.03496188	0.03146001	0.01873772	0.03987806	0.05043818	0.04260863	0.01937416	0.02155097	0.03590477	0.02043389	0.03016125	0.02558062
752	0.0440856	0.0474108	0.05546523	0	0.05487861	0.04695696	0.0613991	0.03337801	0	0.06672551	0	0.06176774	0	0.05324593	0.05512832	0.04696139	0.06180088	0.062734	0	0	0.0485379	0.05856262	0.05037532	0.04118286	0	0.07345045	0.06492689	0.05596738	0.0491837	0.0533309	0.06416403	0.0573561	0.08217195	0.04550018	0	0.05398384	0	0.05029028	0.04733214	0.03136629	0.07032425	0.07960307	0.06043506	0.04665137	0.05452815	0.06690428	0.04579423	0.05870478	0.04610279
753	0	0	0	0	0	0	0	0	0	0	0	0	0	0	0	0	0	0	0	0	0	0	0	0	0	0	0	0	0	0	0	0	0	0	0	0	0	0	0	0	0	0	0	0	0	0	0	0	0
754	0.05964313	0.05386753	0.05315427	0	0.07238875	0.06135598	0.06623511	0.05370455	0	0.08013198	0	0.07116419	0	0.0658098	0.07869483	0.05520126	0.06404054	0.07953554	0	0	0.05117915	0.05859354	0.05110479	0.05559174	0	0.0693746	0.08072727	0.07155113	0.06185555	0.06536426	0.0724514	0.08091072	0.09238319	0.06178356	0	0.05867363	0	0.06669687	0.0613726	0.04924568	0.07877965	0.08018798	0.07348947	0.05635822	0.05582259	0.07499006	0.0517013	0.06471077	0.05631326
755	0.06885115	0.05809107	0.06591711	0	0.05987496	0.05349457	0.06875677	0.04349227	0	0.07604702	0	0.07417614	0	0.06962142	0.06595785	0.05437198	0.06590662	0.08317715	0	0	0.05762156	0.06202023	0.06250968	0.04218046	0	0.080261	0.07013377	0.06522571	0.06586899	0.05971332	0.06138205	0.07253621	0.09304292	0.0589139	0	0.06159972	0	0.0540163	0.06391545	0.04099344	0.07295233	0.08678518	0.07353183	0.04995983	0.06025446	0.07210065	0.05579726	0.06613854	0.06537285
756	0.06273266	0.0547435	0.06948857	0	0.06323098	0.05561189	0.0822096	0.04269903	0	0.06124294	0	0.05869066	0	0.06302081	0.06090483	0.06039471	0.07290013	0.09485167	0	0	0.05265969	0.07331912	0.07191325	0.03346114	0	0.07917404	0.04267922	0.07502313	0.06054745	0.06491177	0.04955977	0.0519989	0.05495022	0.05387617	0	0.06148941	0	0.05003488	0.05993755	0.04786091	0.06558356	0.09382197	0.07941201	0.06820719	0.06240662	0.06546534	0.05907142	0.06703201	0.05445651
757	0.06016315	0.04801704	0.05865964	0	0.05755327	0.04291963	0.05624698	0.03574819	0	0.06301891	0	0.05847527	0	0.0599822	0.05578172	0.04110969	0.0655729	0.0692835	0	0	0.04994441	0.05381638	0.054798	0.03596597	0	0.06697287	0.05761771	0.05841268	0.05444221	0.05517019	0.05536933	0.06046979	0.07881451	0.04372843	0	0.05297308	0	0.04913598	0.05121265	0.02738238	0.07076771	0.07970041	0.0657846	0.04502997	0.05568958	0.07277914	0.05065393	0.05718497	0.05092953
758	0.06249952	0.06172609	0.06542727	0	0.07533288	0.06648304	0.07525163	0.05072893	0	0.07526552	0	0.0707631	0	0.03698859	0.07901309	0.06561346	0.0696574	0.07586557	0	0	0.05878106	0.07484048	0.0683329	0.05342246	0	0.07600358	0.08305763	0.06784929	0.06215573	0.06589746	0.06852119	0.0843572	0.08855898	0.05578987	0	0.06793041	0	0.05779017	0.06978801	0.04321009	0.07503797	0.08456998	0.07951955	0.05103813	0.06377043	0.05404815	0.06011536	0.06696612	0.0653423
759	0.0584538	0.05375719	0.05771364	0	0.05646562	0.04790478	0.06631729	0.03970035	0	0.07555733	0	0.07204142	0	0.058167	0.07143182	0.04923814	0.06241889	0.0801302	0	0	0.05401454	0.06147289	0.06005117	0.05563604	0	0.07272426	0.06114138	0.07117536	0.05096207	0.06801452	0.05423612	0.06833296	0.08631279	0.05402231	0	0.05794481	0	0.05975907	0.05058104	0.04013014	0.07553758	0.09597136	0.07031491	0.05148683	0.063171	0.0667065	0.05180265	0.05851769	0.0603989
760	0.06491083	0.05684002	0.06547803	0	0.06031458	0.05548191	0.06640068	0.05029837	0	0.07029516	0	0.07157286	0	0.06430351	0.06984237	0.05400611	0.06939725	0.08168147	0	0	0.05441652	0.06270359	0.05579003	0.04284302	0	0.07073999	0.08032079	0.073021	0.06797052	0.06170112	0.05568388	0.07874742	0.08148848	0.06229053	0	0.05833385	0	0.05673686	0.05824656	0.04213409	0.06624169	0.08320084	0.08108111	0.05832948	0.05615025	0.07046367	0.05703767	0.0616588	0.05606297
761	0.04577776	0.03255615	0.04474036	0	0.05708504	0.04665674	0.04284164	0.03541393	0	0.06215907	0	0.0599125	0	0.05277049	0.05322136	0.03579073	0.04728798	0.06996303	0	0	0.02646581	0.03764137	0.03707239	0.0386485	0	0.05867024	0.0676604	0.06749692	0.05066457	0.0538031	0.05551216	0.06653751	0.07373388	0.04156281	0	0.04030868	0	0.04070348	0.05263711	0.03123053	0.06137727	0.06209321	0.05052104	0.04050681	0.0370552	0.05728826	0.03643378	0.04580937	0.0440304
762	0.05344829	0.04801819	0.05254894	0	0.06879199	0.06133549	0.06805091	0.05243903	0	0.07405085	0	0.07093407	0	0.06988909	0.06170003	0.05240235	0.07124184	0.0763725	0	0	0.04882625	0.06770954	0.05528775	0.04607655	0	0.06961098	0.07138158	0.068445	0.0637363	0.06552977	0.06237829	0.07247813	0.08573711	0.05645493	0	0.05343598	0	0.05977565	0.05563089	0.04826461	0.07280129	0.07000253	0.06543337	0.05134281	0.05479387	0.06183405	0.0497835	0.05340769	0.048091
763	0.04096217	0.03969472	0.04514622	0	0.0561455	0.04899973	0.05432586	0.03789418	0	0.06827281	0	0.05367525	0	0.0578878	0.06292347	0.03840617	0.04454496	0.0702999	0	0	0.03518199	0.04892879	0.0456901	0.03482048	0	0.06448314	0.06548592	0.06732598	0.05356046	0.05725901	0.04768363	0.06058923	0.07038807	0.048396	0	0.04045315	0	0.04815784	0.05134359	0.03307209	0.0551481	0.06982418	0.05774371	0.04336719	0.04457062	0.04727699	0.04257085	0.05381873	0.04632763
764	0	0	0	0	0	0	0	0	0	0	0	0	0	0	0	0	0	0	0	0	0	0	0	0	0	0	0	0	0	0	0	0	0	0	0	0	0	0	0	0	0	0	0	0	0	0	0	0	0
765	0.06099023	0.05528119	0.05827875	0	0.05784718	0.05935125	0.06587563	0.04662122	0	0.06686813	0	0.06270686	0	0.05634917	0.06994578	0.05613475	0.06500079	0.07418163	0	0	0.04642481	0.06205748	0.05333852	0.04229655	0	0.07418463	0.07415195	0.06847207	0.05814318	0.05591267	0.06342488	0.06917467	0.07989688	0.05604446	0	0.05489646	0	0.0537593	0.05946657	0.03868492	0.07418954	0.07346979	0.06847551	0.05905549	0.05186749	0.06499454	0.05384462	0.054961	0.04954174
766	0.04381108	0.03679067	0.04449239	0	0.0565002	0.04172862	0.04893602	0.03869757	0	0.06294814	0	0.06732486	0	0.05848817	0.06230931	0.03927295	0.05475845	0.06269464	0	0	0.03244529	0.04805889	0.04000152	0.037977	0	0.06529239	0.0638199	0.06206846	0.04860465	0.0537245	0.04862778	0.06413801	0.07257197	0.04279122	0	0.04149977	0	0.04835448	0.04400767	0.02932631	0.0598042	0.05977625	0.05492123	0.03579975	0.03676699	0.05345969	0.03746303	0.04660713	0.04022022
767	0.05421449	0.0467663	0.04831743	0	0.05381915	0.04096935	0.05417198	0.03174866	0	0.05564548	0	0.05346652	0	0.04932799	0.04631805	0.04410202	0.05452609	0.05536934	0	0	0.04279997	0.05164495	0.03529736	0.02689007	0	0.0632675	0.05886841	0.04785084	0.04380173	0.05132622	0.05139784	0.05663875	0.07786664	0.03923845	0	0.04091214	0	0.04488744	0.05124203	0.02508195	0.06206893	0.07497433	0.0627105	0.03998396	0.05046553	0.0597841	0.0443092	0.05131143	0.04232001
768	0	0	0	0	0	0	0	0	0	0	0	0	0	0	0	0	0	0	0	0	0	0	0	0	0	0	0	0	0	0	0	0	0	0	0	0	0	0	0	0	0	0	0	0	0	0	0	0	0
769	0.04904699	0.03944074	0.04678426	0	0.05998071	0.04644546	0.04633629	0.03853195	0	0.06392038	0	0.05990149	0	0.056149	0.06083917	0.04058689	0.05456147	0.06802552	0	0	0.03845981	0.04574788	0.03285445	0.03584721	0	0.06231359	0.07224191	0.05606156	0.04997612	0.05505976	0.03987332	0.0661732	0.0727884	0.04193261	0	0.04440182	0	0.05312392	0.05418767	0.03056483	0.05670918	0.06600923	0.05509926	0.03994869	0.04010628	0.05583013	0.03964819	0.04550345	0.04013193
770	0.0394247	0.03142903	0.04448777	0	0.0395925	0.0342582	0.04486025	0.02931845	0	0.04968732	0	0.046613	0	0.04615133	0.03745968	0.0316929	0.0536369	0.06306781	0	0	0.0345319	0.0436898	0.03685992	0.03116271	0	0.05978968	0.04348377	0.04040107	0.03637801	0.04716618	0.04127355	0.05123343	0.06559557	0.02881521	0	0.03791999	0	0.03569931	0.0363379	0.02118492	0.0563521	0.06221611	0.05198515	0.03404746	0.04227493	0.05050953	0.03653399	0.03962741	0.03491989
771	0.05631658	0.05043831	0.05488292	0	0.06220271	0.04611873	0.06228111	0.03880176	0	0.05832789	0	0.06591794	0	0.05551798	0.05312244	0.04909705	0.05861459	0.06512911	0	0	0.04437956	0.05965229	0.05015585	0.03106038	0	0.06630713	0.05949467	0.06668273	0.05060825	0.06119325	0.05305968	0.06225216	0.08656388	0.05305744	0	0.05354577	0	0.04482017	0.05227054	0.0341041	0.06747283	0.07818026	0.06842671	0.05003667	0.04961097	0.06334838	0.05180871	0.05364807	0.04819959
772	0.04810217	0.04344735	0.04765221	0	0.05678179	0.04132946	0.06088394	0.033165	0	0.05754984	0	0.05697188	0	0.0419925	0.05940365	0.04533281	0.06044703	0.06160771	0	0	0.03944376	0.05502584	0.04907797	0.03404983	0	0.06897601	0.05466848	0.06671945	0.04340001	0.05977732	0.05295517	0.06312613	0.07383953	0.04488556	0	0.05537803	0	0.04247468	0.0512543	0.02693702	0.06684706	0.08059801	0.06100678	0.03742299	0.04303174	0.05806244	0.03894227	0.05162066	0.04843799
773	0.05807531	0.05343672	0.05950462	0	0.06025108	0.04941158	0.0673529	0.03292456	0	0.06260548	0	0.05929343	0	0.05304414	0.06224136	0.05101292	0.06297244	0.07199119	0	0	0.05043261	0.06324512	0.05387994	0.04104553	0	0.07762486	0.06636361	0.06103395	0.05359578	0.06249252	0.05574146	0.06527771	0.08215765	0.04389498	0	0.0532272	0	0.05295059	0.05780234	0.03229213	0.06997772	0.08159517	0.07549532	0.05102096	0.05473511	0.06748551	0.05314366	0.06060854	0.05489297
774	0.04459111	0.0440428	0.04683226	0	0.06035908	0.06021895	0.05623869	0.05128813	0	0.06648285	0	0.0672766	0	0.05731605	0.06994	0.04367336	0.0577551	0.07432968	0	0	0.03622437	0.05587773	0.04786248	0.04335782	0	0.06260552	0.07246173	0.06830447	0.0574836	0.05575788	0.05477453	0.07095107	0.07742651	0.04656707	0	0.05082954	0	0.05285991	0.05719132	0.04457243	0.06640453	0.06087395	0.06299137	0.0432946	0.03855147	0.05228103	0.04518464	0.05152367	0.05124518
775	0.04502352	0.03411176	0.04323042	0	0.05943933	0.04586641	0.05141529	0.03851041	0	0.07099293	0	0.06451112	0	0.0598889	0.06170288	0.03630006	0.05183466	0.07463173	0	0	0.03226047	0.05097386	0.03893644	0.03968851	0	0.06067551	0.06710064	0.0637333	0.04665808	0.05745988	0.04986886	0.06774824	0.07251294	0.04565073	0	0.04037325	0	0.04913495	0.04937817	0.03302568	0.05511889	0.0667433	0.05369399	0.03709684	0.04155726	0.056467	0.0401609	0.04867511	0.0434222
776	0.03031622	0.02539885	0.02922093	0	0.04734479	0.02888626	0.03657948	0.01974169	0	0.05562357	0	0.04807058	0	0.04988539	0.04434947	0.02367328	0.0424314	0.0532375	0	0	0.02386728	0.03431067	0.02972128	0.02615766	0	0.04617895	0.0503027	0.04769114	0.03736461	0.04197608	0.03971013	0.04874804	0.06440515	0.03505653	0	0.02891462	0	0.03685778	0.03492637	0.0170685	0.04874428	0.06209755	0.05245712	0.0240712	0.03059721	0.04372424	0.02970733	0.04148707	0.03074229
777	0.04230509	0.04121239	0.04846695	0	0.05445491	0.04879244	0.05107561	0.0352417	0	0.05864745	0	0.05973941	0	0.04465268	0.05596167	0.04314796	0.04517457	0.06554221	0	0	0.03886152	0.04710235	0.04859039	0.03683715	0	0.06867398	0.05927714	0.06401366	0.04269399	0.0515015	0.04827095	0.05721317	0.06945775	0.04124747	0	0.05231946	0	0.04875176	0.05385245	0.02703581	0.05718681	0.0767539	0.06666538	0.04072642	0.04067811	0.0533225	0.03859316	0.04596807	0.04099476
778	0	0	0	0	0	0	0	0	0	0	0	0	0	0	0	0	0	0	0	0	0	0	0	0	0	0	0	0	0	0	0	0	0	0	0	0	0	0	0	0	0	0	0	0	0	0	0	0	0
779	0.05803441	0.05260526	0.05288195	0	0.06493337	0.04688823	0.06360237	0.04292511	0	0.06529844	0	0.07202652	0	0.0552657	0.06727179	0.05279723	0.06433377	0.06346119	0	0	0.04885062	0.06116444	0.04756843	0.04079236	0	0.06863879	0.07132738	0.0550868	0.05294879	0.05771621	0.05802185	0.06763128	0.08003827	0.04623993	0	0.0563029	0	0.05454026	0.05646026	0.0376339	0.06501677	0.08405833	0.073097	0.04030927	0.05262446	0.0647425	0.04228299	0.06314973	0.05203782
780	0.06666308	0.05185085	0.05686436	0	0.07471523	0.05187315	0.05728239	0.0505274	0	0.06548524	0	0.07107646	0	0.06747424	0.07014919	0.05509464	0.06596184	0.07442182	0	0	0.05188018	0.05781451	0.04545319	0.03676167	0	0.07709091	0.07588791	0.0687035	0.06096364	0.05970787	0.05950015	0.07875645	0.08395531	0.04198534	0	0.04844218	0	0.06388994	0.06232221	0.04134783	0.06711886	0.08225949	0.07483559	0.04357644	0.05651073	0.06733943	0.05420033	0.06303751	0.0572295
781	0.04513067	0.03960575	0.04948362	0	0.05437975	0.04537913	0.05991656	0.03395685	0	0.04461725	0	0.05556819	0	0.04945309	0.05445322	0.04403057	0.05691124	0.06523487	0	0	0.02946052	0.05666265	0.04961149	0.02664762	0	0.05997039	0.06094161	0.05670149	0.04929284	0.05026228	0.05264948	0.06007953	0.07323564	0.02819251	0	0.04698473	0	0.03790649	0.0406511	0.02700393	0.063907	0.07104407	0.06140829	0.03716734	0.04609152	0.06450514	0.0457626	0.05236888	0.04626646
782	0.03671268	0.03361666	0.0378304	0	0.04789541	0.0436141	0.04564142	0.03280275	0	0.06192676	0	0.0587327	0	0.05512562	0.05845174	0.03661832	0.05132363	0.06840732	0	0	0.03346012	0.04653337	0.0394716	0.04151915	0	0.05824695	0.0633712	0.05916352	0.04215485	0.04754332	0.05157796	0.06621722	0.06920341	0.03958632	0	0.04164745	0	0.04951254	0.0441126	0.02867817	0.05661461	0.06314945	0.05307894	0.02765234	0.0318273	0.04392532	0.03879015	0.04647603	0.03690111
783	0.04364202	0.03268523	0.04328475	0	0.05088107	0.04164759	0.04377067	0.03438519	0	0.06105531	0	0.05077062	0	0.05050658	0.06415361	0.03739877	0.04806775	0.06485159	0	0	0.02785593	0.04277709	0.03462781	0.03258304	0	0.05826526	0.06710394	0.0612538	0.04828195	0.04585284	0.05011366	0.06604352	0.06586024	0.03785331	0	0.04101368	0	0.0425965	0.04741705	0.0291358	0.05931217	0.06485162	0.05306045	0.0314048	0.03386738	0.05116704	0.0374773	0.04095239	0.03746178
784	0	0	0	0	0	0	0	0	0	0	0	0	0	0	0	0	0	0	0	0	0	0	0	0	0	0	0	0	0	0	0	0	0	0	0	0	0	0	0	0	0	0	0	0	0	0	0	0	0
785	0.04529419	0.03754943	0.04074816	0	0.0534035	0.04253698	0.05349873	0.03171135	0	0.03996678	0	0.06098292	0	0.05559797	0.05505603	0.04051362	0.05613493	0.06772606	0	0	0.03498576	0.0514445	0.04376718	0.03566702	0	0.06902329	0.05891422	0.06265217	0.04447174	0.04875709	0.05638782	0.05651027	0.07647483	0.03280818	0	0.04595799	0	0.04564574	0.04488144	0.02714724	0.05521438	0.07030039	0.06168755	0.03656967	0.04131642	0.05888927	0.03574268	0.05030905	0.03680421
786	0.07300427	0.05973647	0.08668917	0	0.08093712	0.08301855	0.08439078	0.07001153	0	0.10605802	0	0.09293234	0	0.08321124	0.08804699	0.06901487	0.08524006	0.11194829	0	0	0.05953938	0.08714346	0.08077848	0.05791956	0	0.08472034	0.09337123	0.08376311	0.08563252	0.08601197	0.0718669	0.09579215	0.10015265	0.08051637	0	0.07693439	0	0.07378952	0.08129536	0.07254466	0.08664291	0.09008031	0.07980429	0.07231651	0.07297974	0.08108779	0.07318816	0.07069792	0.07175827
787	0.06030734	0.05017283	0.05905639	0	0.06330228	0.05465675	0.06515562	0.04231556	0	0.07551714	0	0.0730489	0	0.06418009	0.06171525	0.04916769	0.06414374	0.0748184	0	0	0.04965234	0.06689017	0.05599338	0.0456904	0	0.07759158	0.06562565	0.06516709	0.04169261	0.06507899	0.05762787	0.07197866	0.09051418	0.0555145	0	0.05715783	0	0.05284005	0.0528428	0.03476492	0.06614926	0.0783232	0.0714269	0.04750865	0.05524063	0.07333978	0.0478133	0.0573615	0.04700906
788	0.03825062	0.03486516	0.04334037	0	0.04687224	0.04528335	0.04574268	0.03535769	0	0.06329712	0	0.05596958	0	0.05334677	0.05963932	0.03384982	0.04851545	0.0684807	0	0	0.02949117	0.04367715	0.03252136	0.03674522	0	0.05252451	0.06350085	0.05714127	0.04742571	0.05145893	0.04318541	0.06232909	0.06934895	0.03959076	0	0.03711827	0	0.04188426	0.04423015	0.02753497	0.05575224	0.05654071	0.04986509	0.0327481	0.03468648	0.05084429	0.03498641	0.04243251	0.03343352
789	0.05469738	0.04482912	0.05940668	0	0.06353407	0.0637322	0.06253785	0.04597668	0	0.06824359	0	0.07239205	0	0.06974708	0.06216045	0.05346395	0.06368657	0.07946843	0	0	0.0391817	0.06138028	0.05225317	0.04591243	0	0.07544801	0.07285448	0.06518386	0.05996989	0.0648047	0.05893093	0.07294124	0.0818051	0.05617922	0	0.05948657	0	0.05246402	0.06373313	0.03891414	0.07075779	0.0704112	0.06212711	0.04918962	0.04900043	0.06972725	0.05578814	0.04696077	0.05015578
790	0.04271801	0.03937633	0.0418255	0	0.05635734	0.0381462	0.04314626	0.03347597	0	0.05847321	0	0.06182004	0	0.05504647	0.0577751	0.03318645	0.05142696	0.06797456	0	0	0.03580419	0.0415966	0.04164242	0.03656045	0	0.06409633	0.06211237	0.06595843	0.04459156	0.05659602	0.05549181	0.06240831	0.07657205	0.03777724	0	0.03986495	0	0.0496533	0.05041633	0.0282418	0.0588063	0.07133771	0.05530362	0.03549372	0.04034847	0.05798862	0.03260163	0.04656625	0.03589443
791	0.04053787	0.03494445	0.03621672	0	0.05253117	0.04979165	0.04663413	0.03988715	0	0.06504752	0	0.06086626	0	0.0596149	0.06335835	0.03626852	0.05298641	0.06610236	0	0	0.03520537	0.04225878	0.04196485	0.04339333	0	0.06794237	0.06723758	0.06779837	0.04676082	0.05265226	0.05473378	0.06571372	0.07312697	0.04106538	0	0.04178988	0	0.04811931	0.05187203	0.03305127	0.05765208	0.06746973	0.05587099	0.03478969	0.03425678	0.05669508	0.03439706	0.04678438	0.03670525
792	0.04588743	0.03795258	0.05477892	0	0.05748814	0.05086158	0.05183174	0.0420752	0	0.07619353	0	0.06514987	0	0.06124251	0.06026067	0.04650854	0.05004966	0.08276689	0	0	0.02860157	0.05131685	0.03856085	0.04796259	0	0.06695385	0.07186697	0.06491914	0.0536468	0.06180455	0.0481466	0.0711485	0.07335438	0.04965254	0	0.04818247	0	0.052877	0.05834234	0.03932749	0.05851701	0.06778614	0.05913799	0.04408687	0.0411179	0.05219547	0.04395528	0.04397822	0.03668274
793	0	0	0	0	0	0	0	0	0	0	0	0	0	0	0	0	0	0	0	0	0	0	0	0	0	0	0	0	0	0	0	0	0	0	0	0	0	0	0	0	0	0	0	0	0	0	0	0	0
794	0.05012679	0.04450577	0.05667014	0	0.06175373	0.06165703	0.06240514	0.0542655	0	0.07201176	0	0.06580983	0	0.06179248	0.07419753	0.05493102	0.06673915	0.07827101	0	0	0.03213802	0.06068379	0.05140245	0.05032727	0	0.06228266	0.06971948	0.07030444	0.06850768	0.06685089	0.06129939	0.07617454	0.07806684	0.05522579	0	0.05713721	0	0.05039628	0.05942222	0.04729325	0.07738447	0.06882014	0.05615136	0.04710316	0.04663807	0.06534921	0.05727287	0.05145889	0.04653225
795	0.05593039	0.04762683	0.05558055	0	0.06487333	0.05799991	0.05694159	0.0505608	0	0.07092902	0	0.06663947	0	0.06389479	0.07491569	0.04572898	0.05995159	0.07658628	0	0	0.04482359	0.05652068	0.04776739	0.04616116	0	0.07101769	0.07885318	0.07157438	0.06371328	0.06054742	0.05754776	0.07975313	0.08249644	0.05266289	0	0.04690863	0	0.06065619	0.06467508	0.03881945	0.06468115	0.07280609	0.06678405	0.04279015	0.04709892	0.06483051	0.05120032	0.05421072	0.05321289
796	0.05418652	0.04222269	0.0448924	0	0.06112312	0.04547436	0.05210488	0.04014255	0	0.06581329	0	0.06302122	0	0.06158432	0.05902179	0.03767767	0.05891763	0.08050899	0	0	0.04300509	0.0506544	0.03966663	0.04259917	0	0.0751099	0.06721652	0.06847672	0.04322976	0.05906952	0.05174247	0.06669851	0.08136085	0.05241368	0	0.04692339	0	0.05294867	0.0578825	0.03597014	0.06476748	0.07632377	0.06131017	0.04148271	0.0481736	0.05975071	0.04473806	0.05273724	0.04768507
797	0.06014364	0.0463724	0.05085664	0	0.06412843	0.04415874	0.05986439	0.03420315	0	0.07036923	0	0.05429858	0	0.05579513	0.06185582	0.04519667	0.05918682	0.06987147	0	0	0.0515612	0.05748054	0.04472414	0.03701458	0	0.07871757	0.06356496	0.0620062	0.04777151	0.06005922	0.05012711	0.0689958	0.0796178	0.04765038	0	0.04879287	0	0.05532968	0.05471932	0.03010057	0.06185049	0.07883738	0.07230246	0.0444183	0.0516332	0.06956355	0.04566019	0.05226281	0.05150813
798	0.04472473	0.03519579	0.03822593	0	0.05135622	0.03920994	0.05485881	0.03476244	0	0.05724022	0	0.05028337	0	0.05448264	0.06176765	0.0322551	0.05659501	0.06581381	0	0	0.03811824	0.05060258	0.04572171	0.03691982	0	0.05254875	0.0519585	0.06530742	0.04854255	0.04964848	0.0527628	0.05464365	0.07667055	0.03901448	0	0.04525943	0	0.03789531	0.03840649	0.03128379	0.0656902	0.07335263	0.05736291	0.03177946	0.04498766	0.05932147	0.0411969	0.05346597	0.03903116
799	0	0	0	0	0	0	0	0	0	0	0	0	0	0	0	0	0	0	0	0	0	0	0	0	0	0	0	0	0	0	0	0	0	0	0	0	0	0	0	0	0	0	0	0	0	0	0	0	0
800	0	0	0	0	0	0	0	0	0	0	0	0	0	0	0	0	0	0	0	0	0	0	0	0	0	0	0	0	0	0	0	0	0	0	0	0	0	0	0	0	0	0	0	0	0	0	0	0	0
801	0.03632465	0.03142231	0.03555902	0	0.05140032	0.0394372	0.0435647	0.03093122	0	0.06362576	0	0.04974328	0	0.04490372	0.04969022	0.03115309	0.05027888	0.06501452	0	0	0.02179455	0.03958323	0.03967671	0.02994187	0	0.05236321	0.0595282	0.0570258	0.04175171	0.05087147	0.04554939	0.05475632	0.07081092	0.03736078	0	0.03720143	0	0.04299565	0.04425621	0.02707609	0.05879637	0.06935915	0.05360362	0.02965031	0.04013187	0.05082931	0.03258033	0.04274318	0.03530256
802	0.04893502	0.03911264	0.05241504	0	0.05544504	0.05714836	0.05297567	0.05135499	0	0.06735245	0	0.06651269	0	0.06821329	0.05939405	0.04944954	0.06373063	0.07332256	0	0	0.03653692	0.05345291	0.04406669	0.04833228	0	0.05932055	0.06580929	0.06103245	0.06211915	0.066729	0.0638205	0.06665939	0.07787143	0.04847366	0	0.04323112	0	0.04455013	0.05662043	0.04297498	0.07299854	0.06521342	0.05280768	0.04680994	0.05311883	0.06230139	0.04709446	0.04746297	0.04317275
803	0	0	0	0	0	0	0	0	0	0	0	0	0	0	0	0	0	0	0	0	0	0	0	0	0	0	0	0	0	0	0	0	0	0	0	0	0	0	0	0	0	0	0	0	0	0	0	0	0
804	0.05220246	0.04103967	0.04747559	0	0.05960998	0.03758991	0.05291112	0.03153219	0	0.06330417	0	0.05320876	0	0.05515134	0.05584051	0.04046569	0.05669196	0.0689474	0	0	0.04450638	0.05221449	0.03954103	0.03720263	0	0.06918417	0.05641545	0.05901114	0.04035503	0.05529123	0.0531119	0.06237346	0.07614537	0.04364453	0	0.04187431	0	0.05126365	0.04637944	0.02738885	0.06171894	0.07376672	0.06501223	0.03813127	0.04599724	0.06111988	0.038256	0.04748467	0.04699915
805	0.05171842	0.04300519	0.04398493	0	0.06564916	0.05351032	0.05318928	0.04187972	0	0.06373701	0	0.06709383	0	0.05959873	0.06506246	0.04041324	0.05567187	0.06761935	0	0	0.04103892	0.05306471	0.04754863	0.04431257	0	0.07169387	0.06267867	0.07733462	0.0564381	0.06325358	0.05563752	0.06923165	0.08157865	0.0510312	0	0.04987754	0	0.04770236	0.05781443	0.03772627	0.06723249	0.07086678	0.05897016	0.04256413	0.04360387	0.06032774	0.04953042	0.05678689	0.05312113
806	0.06106092	0.05688271	0.05695771	0	0.06759285	0.05715252	0.06213686	0.04564078	0	0.06919475	0	0.07228941	0	0.06335908	0.05434059	0.05497403	0.06219441	0.07778557	0	0	0.05164405	0.05715705	0.05214706	0.03975751	0	0.07536678	0.05922137	0.06441239	0.06109602	0.05802842	0.06508268	0.06863854	0.08507338	0.05515039	0	0.04847294	0	0.05769545	0.05346198	0.03978682	0.07262672	0.08301316	0.07091733	0.05498876	0.05654538	0.06889766	0.05376695	0.05557022	0.05661934
807	0.04826087	0.04368681	0.0548158	0	0.05991764	0.04643558	0.05598211	0.03488275	0	0.06310292	0	0.05341333	0	0.05239125	0.06108277	0.04631534	0.05727729	0.06690093	0	0	0.04524819	0.05180749	0.04696748	0.03927435	0	0.06873138	0.05963749	0.05661523	0.04529333	0.05815858	0.04987033	0.0549066	0.0836693	0.04082847	0	0.04693577	0	0.05216813	0.04980253	0.0296509	0.06356607	0.08631186	0.07444152	0.04280029	0.05105492	0.05833686	0.04538213	0.05609637	0.05000249
808	0.03787859	0.02878521	0.04133791	0	0.05130214	0.04137184	0.04403746	0.03045966	0	0.05517169	0	0.05531406	0	0.0471192	0.05821401	0.0295487	0.04318493	0.06857404	0	0	0.02788219	0.03998108	0.03819603	0.03035159	0	0.0539721	0.06296413	0.05684279	0.04646441	0.03843695	0.05071755	0.05960068	0.06337984	0.04039063	0	0.03558995	0	0.03897957	0.04474827	0.02635769	0.05807448	0.06282761	0.05193218	0.02442674	0.03364227	0.0500101	0.03738742	0.04475	0.0410668
809	0.04494427	0.03863511	0.03811885	0	0.04783086	0.03821554	0.04860215	0.02883811	0	0.0583446	0	0.0594706	0	0.04580097	0.05306991	0.03770949	0.05368013	0.06135199	0	0	0.03807596	0.04871038	0.04338337	0.02356909	0	0.06324632	0.04549517	0.05131892	0.04183492	0.04125895	0.0490778	0.04778499	0.07609197	0.03394663	0	0.04050141	0	0.04478329	0.04032935	0.02237679	0.05710573	0.07348623	0.06843732	0.03189732	0.04327873	0.05118161	0.03432913	0.04837395	0.04764285
810	0.03001826	0.0277091	0.03623202	0	0.04378259	0.04442484	0.03958749	0.03712784	0	0.0568359	0	0.05693345	0	0.03769908	0.05216621	0.03359561	0.04740169	0.06587718	0	0	0.02518862	0.03721561	0.02605131	0.03379227	0	0.05048728	0.05992784	0.05649329	0.0443805	0.044236	0.03930836	0.05653193	0.06170168	0.03795325	0	0.03168428	0	0.04007449	0.04237813	0.03025396	0.05785482	0.06041796	0.04660006	0.02835968	0.03245255	0.0435147	0.0348068	0.03613859	0.0352543
811	0.04801784	0.04218115	0.04498026	0	0.06099693	0.05177631	0.05256528	0.04313599	0	0.06399455	0	0.06578272	0	0.05035751	0.0651824	0.04179489	0.05746315	0.07506813	0	0	0.0379319	0.04493248	0.05311566	0.04215268	0	0.06500718	0.06284406	0.06469065	0.04890436	0.05096031	0.05491509	0.06227236	0.07275188	0.03616559	0	0.04798346	0	0.04393445	0.0520586	0.03785589	0.06606453	0.07476469	0.06647308	0.03607017	0.04638999	0.05316459	0.04277209	0.05332983	0.05108825
812	0.04754985	0.04130666	0.05028225	0	0.06557159	0.05208799	0.05362599	0.0459312	0	0.06677709	0	0.064799	0	0.05538695	0.06635596	0.04041699	0.05953569	0.07647297	0	0	0.03834958	0.05311234	0.04385652	0.05133134	0	0.07110975	0.07373326	0.07100255	0.05489299	0.05966177	0.06233233	0.07406306	0.07864453	0.04290823	0	0.04790697	0	0.05700774	0.05986273	0.03778144	0.06547057	0.07662272	0.06512735	0.04070694	0.04245699	0.06118896	0.04775707	0.05430199	0.05075864
813	0.0430972	0.03761712	0.04643292	0	0.05717531	0.05610611	0.04858032	0.03845469	0	0.07771693	0	0.06465971	0	0.06467624	0.06837577	0.04132376	0.0613704	0.07739175	0	0	0.03820224	0.05128998	0.04682745	0.043639	0	0.06843083	0.06599139	0.06645869	0.05176533	0.06062152	0.04738311	0.06817612	0.07725466	0.05133777	0	0.04099883	0	0.05616778	0.05621748	0.03704545	0.05862514	0.06755573	0.06207066	0.03827554	0.04269901	0.06309879	0.04627192	0.05085144	0.04581348
814	0.05612451	0.04528554	0.05662958	0	0.05374064	0.03979806	0.06021672	0.03658069	0	0.06796293	0	0.05589846	0	0.05556203	0.0577238	0.0461568	0.05791651	0.06123567	0	0	0.04406002	0.06007802	0.04898611	0.0376779	0	0.06884267	0.05872798	0.06517169	0.05340256	0.05832209	0.05494216	0.06158848	0.07909955	0.04395995	0	0.05175269	0	0.05252478	0.05291855	0.02850158	0.06456408	0.08489848	0.07462807	0.05012624	0.05160037	0.06567221	0.04802455	0.05365827	0.05389849
815	0.06154374	0.05946956	0.06038948	0	0.05437724	0.05530207	0.07380753	0.04765166	0	0.06667857	0	0.07937508	0	0.0689431	0.05891053	0.05704975	0.07780772	0.0778106	0	0	0.05946104	0.07431079	0.06684773	0.04613401	0	0.06385399	0.06595239	0.0687087	0.06283541	0.06341396	0.06753216	0.06540389	0.09314207	0.05600354	0	0.05904714	0	0.04938122	0.01458702	0.03844273	0.07471826	0.09135571	0.07530062	0.05189062	0.0620861	0.07293903	0.05342412	0.07197953	0.0619233
816	0.05109259	0.05201142	0.05423281	0	0.05859612	0.05196963	0.06411002	0.03968801	0	0.06498977	0	0.06677726	0	0.06214841	0.06386379	0.04908593	0.06183436	0.06840581	0	0	0.04945145	0.0584745	0.0514337	0.04199612	0	0.07272421	0.06714684	0.06509176	0.05322144	0.05574556	0.06257318	0.06729232	0.08026794	0.04896076	0	0.05861156	0	0.04988755	0.05145225	0.03177157	0.06866101	0.07289461	0.07467738	0.04748232	0.05309017	0.06570671	0.04350565	0.05660424	0.05549431
817	0.06350249	0.0475576	0.06315537	0	0.06898708	0.05775892	0.0613837	0.04875039	0	0.07876272	0	0.0657358	0	0.06801605	0.05913643	0.05349948	0.06425512	0.08323172	0	0	0.05247419	0.05874939	0.05182252	0.04166325	0	0.07452108	0.06996391	0.0661331	0.06195498	0.06157263	0.06324317	0.0716994	0.0861102	0.06146125	0	0.04960521	0	0.05988984	0.05550107	0.0419111	0.07324191	0.08156647	0.06967634	0.05295494	0.05854097	0.07649053	0.04987792	0.05473558	0.05186357
818	0.05877387	0.04829469	0.04938631	0	0.06109747	0.05385649	0.05217073	0.03498161	0	0.06568367	0	0.06286325	0	0.05891866	0.05519636	0.04529269	0.06412535	0.07210788	0	0	0.04766022	0.05398769	0.04424433	0.04048656	0	0.08140442	0.06433458	0.06125816	0.0500898	0.05469509	0.05991729	0.06133895	0.07568176	0.04700614	0	0.05245545	0	0.05284556	0.06046389	0.03098844	0.06927134	0.08151591	0.07089904	0.05084604	0.0478505	0.06646384	0.04371545	0.06100574	0.05303316
819	0	0	0	0	0	0	0	0	0	0	0	0	0	0	0	0	0	0	0	0	0	0	0	0	0	0	0	0	0	0	0	0	0	0	0	0	0	0	0	0	0	0	0	0	0	0	0	0	0
820	0.03487906	0.02895655	0.03220277	0	0.0454287	0.03542776	0.04197421	0.02688995	0	0.05300449	0	0.05224201	0	0.04753795	0.0496199	0.02464645	0.0405395	0.05690091	0	0	0.02678657	0.03798694	0.0333557	0.03086504	0	0.04811452	0.05569973	0.06082145	0.04006856	0.04330687	0.05020443	0.05138878	0.06713219	0.03079521	0	0.03197886	0	0.03659248	0.03143333	0.02155879	0.05216697	0.053934	0.03981605	0.0270706	0.03404812	0.04935717	0.02556362	0.042715	0.03366688
821	0.06608607	0.05950797	0.07207498	0	0.0763857	0.06533643	0.07321201	0.05488236	0	0.07568265	0	0.0719785	0	0.07276822	0.06822652	0.06648452	0.06898403	0.09052328	0	0	0.05845685	0.07359216	0.06627294	0.05364887	0	0.08133254	0.07379117	0.07447381	0.06782445	0.0694782	0.06459289	0.0702789	0.09369319	0.06059817	0	0.06004965	0	0.04840256	0.05733399	0.05034461	0.07887551	0.08240405	0.07587829	0.06376706	0.0650588	0.07685618	0.06031247	0.0728852	0.06643684
822	0.04291825	0.04022318	0.04538969	0	0.05205804	0.04152563	0.05211096	0.03266515	0	0.06070847	0	0.06134394	0	0.05232044	0.05566415	0.04116336	0.05528961	0.0622404	0	0	0.03915278	0.04828126	0.03699614	0.03698409	0	0.06262488	0.06438807	0.05322665	0.04743955	0.0543043	0.05128226	0.06003293	0.0779162	0.03584304	0	0.04535724	0	0.04853222	0.04590519	0.02619826	0.05743568	0.0736236	0.06302113	0.03896175	0.04497647	0.05873356	0.04020472	0.05073202	0.04471022
823	0.04145153	0.03924099	0.04290665	0	0.05388173	0.03758819	0.0514939	0.03113846	0	0.05464396	0	0.05556625	0	0.04866642	0.05491339	0.03972675	0.05725254	0.06796062	0	0	0.04125029	0.0474639	0.04425378	0.04202613	0	0.05857194	0.05805968	0.0635012	0.04236962	0.04411435	0.05195731	0.06152667	0.07805454	0.03340232	0	0.05107723	0	0.04229423	0.0405796	0.0277087	0.06401596	0.06819714	0.0622944	0.03750145	0.04563521	0.05757962	0.04087679	0.05769802	0.0416966
824	0.06256565	0.05133091	0.06041176	0	0.06875474	0.05352717	0.06645274	0.0457181	0	0.067532	0	0.066587	0	0.0607667	0.06548159	0.04845798	0.05740083	0.07802081	0	0	0.0535803	0.06071647	0.05505127	0.03402905	0	0.07025041	0.07104724	0.06740198	0.0641139	0.05378417	0.06429508	0.06575527	0.08450232	0.049302	0	0.0583381	0	0.05363525	0.06259795	0.0404664	0.07396575	0.08983428	0.0754316	0.0521468	0.05815735	0.07141341	0.05517105	0.0678725	0.05941063
825	0.07140488	0.06871233	0.06779501	0	0.07966834	0.07584109	0.07430509	0.06419824	0	0.08928824	0	0.09129351	0	0.08417027	0.08212248	0.06360562	0.077825	0.09643773	0	0	0.05811143	0.07154226	0.06740235	0.06386365	0	0.08493058	0.0894586	0.09009903	0.07181563	0.07746694	0.07420786	0.09048464	0.1053301	0.076452	0	0.06481113	0	0.07430922	0.07174101	0.060043	0.0925919	0.0884606	0.08030063	0.0652081	0.05903926	0.08007915	0.06806283	0.0736583	0.07107676
826	0.06231835	0.05633095	0.06144626	0	0.06678941	0.05652422	0.06859894	0.04523185	0	0.06456945	0	0.06753439	0	0.05960648	0.05914559	0.04993594	0.06168074	0.08021659	0	0	0.05092496	0.06278953	0.05198251	0.04179547	0	0.07422832	0.0683711	0.06262915	0.04933237	0.05912687	0.0617077	0.07069139	0.08479263	0.05004066	0	0.05166925	0	0.05146632	0.06163824	0.03729633	0.07489188	0.08202375	0.07121002	0.04451691	0.05315771	0.06980287	0.05560386	0.06342485	0.06057172
827	0.04670185	0.03356748	0.04232868	0	0.05703987	0.04874854	0.05125937	0.03445291	0	0.06238443	0	0.055531	0	0.05828136	0.06049033	0.03657087	0.05037336	0.06949069	0	0	0.03767293	0.04729718	0.04275465	0.03518208	0	0.06527097	0.06770677	0.06248853	0.05047625	0.05668346	0.05327005	0.0618727	0.07360873	0.03890029	0	0.04007113	0	0.05251422	0.05228185	0.03346955	0.06247336	0.07370167	0.05950128	0.04286725	0.04572615	0.05820646	0.03918898	0.05155768	0.04310167
828	0.0307602	0.02470859	0.03871839	0	0.05099777	0.04144859	0.04039983	0.03026803	0	0.06226114	0	0.05344019	0	0.05510377	0.0538657	0.02946984	0.03710336	0.06561725	0	0	0.02323331	0.03978812	0.03028113	0.03516797	0	0.05830444	0.05981147	0.05510884	0.04010791	0.04302684	0.04240105	0.06058815	0.06513678	0.03694609	0	0.03218359	0	0.04027152	0.04360178	0.02110709	0.0462913	0.05986895	0.05035369	0.02595065	0.03346203	0.04707785	0.0347948	0.0366497	0.02820231
829	0.05705484	0.04655909	0.05778458	0	0.06148103	0.04805652	0.06195309	0.03250017	0	0.06929172	0	0.06506594	0	0.06121467	0.06119315	0.0504143	0.06235077	0.07335592	0	0	0.04816543	0.05848038	0.04849986	0.04087225	0	0.06743967	0.05938308	0.05436662	0.05036458	0.0577291	0.06506035	0.06206041	0.08873116	0.04499301	0	0.05623741	0	0.05638028	0.05239679	0.03324885	0.07325522	0.09210903	0.0676358	0.04738906	0.05374557	0.06383862	0.05074861	0.06019798	0.05474119
830	0.04617255	0.03807914	0.05138439	0	0.06264917	0.04758376	0.05413934	0.04329432	0	0.07295284	0	0.06344994	0	0.06009256	0.05769665	0.04130415	0.06164148	0.07803948	0	0	0.04377669	0.05047274	0.05077932	0.04443895	0	0.06270914	0.0634768	0.06521817	0.05948905	0.0523924	0.06021731	0.06801485	0.08105124	0.04662636	0	0.04599673	0	0.05545345	0.05473722	0.03780466	0.06787533	0.08172444	0.06745804	0.03944588	0.05396345	0.06913547	0.04983287	0.06027698	0.04735259
831	0.05047366	0.03795938	0.05819168	0	0.04510548	0.04884064	0.06015969	0.03666987	0	0.06220434	0	0.06125512	0	0.05478731	0.05200554	0.04141825	0.05651042	0.06735063	0	0	0.03713968	0.05011559	0.04741508	0.03498788	0	0.06254903	0.06172175	0.06323157	0.05395075	0.04227987	0.05326027	0.05916492	0.07208927	0.04626338	0	0.04633037	0	0.04237016	0.05101006	0.02709874	0.06417723	0.06587411	0.06304993	0.04016852	0.04862871	0.06420453	0.03883427	0.05338514	0.04683718
832	0.04202092	0.03059793	0.04782596	0	0.05636965	0.04002899	0.04179462	0.03768299	0	0.06980446	0	0.05815606	0	0.05620146	0.06182391	0.03420818	0.05353551	0.06901477	0	0	0.03159031	0.03876334	0.03506847	0.03235255	0	0.05789312	0.06913359	0.06083559	0.05247146	0.0498758	0.04535071	0.06677161	0.07444069	0.0410627	0	0.03755288	0	0.0530687	0.0548538	0.03277825	0.06039325	0.06655244	0.05292103	0.03543612	0.04119552	0.05631257	0.04206815	0.04549344	0.03630026
833	0.05614169	0.0475801	0.04891357	0	0.05706036	0.04859725	0.05814546	0.03574204	0	0.05807064	0	0.05637338	0	0.0533311	0.05873418	0.04307546	0.06108168	0.06822089	0	0	0.04580091	0.05415646	0.04535888	0.04075553	0	0.07295806	0.05945763	0.06325344	0.04954462	0.0616395	0.04383356	0.0626772	0.07913086	0.04324875	0	0.0480906	0	0.04824649	0.05630894	0.02866174	0.06660178	0.07841437	0.06389113	0.03962402	0.05198181	0.06470463	0.04603948	0.05122161	0.04477979
834	0.04663697	0.04323236	0.04028369	0	0.05668129	0.04541273	0.05669264	0.03405871	0	0.0630818	0	0.0519697	0	0.05545146	0.06363304	0.03839085	0.05490411	0.06522912	0	0	0.03881793	0.05238103	0.05072975	0.03905886	0	0.05814968	0.0590487	0.06620152	0.05434745	0.05468047	0.05308219	0.05858365	0.07537579	0.04127131	0	0.04265621	0	0.05346925	0.04920005	0.03437798	0.0605715	0.0740122	0.06533039	0.03893387	0.04688411	0.05341591	0.04329144	0.05884914	0.05085774
835	0	0	0	0	0	0	0	0	0	0	0	0	0	0	0	0	0	0	0	0	0	0	0	0	0	0	0	0	0	0	0	0	0	0	0	0	0	0	0	0	0	0	0	0	0	0	0	0	0
836	0.06259286	0.06461953	0.06870305	0	0.05747239	0.06649008	0.08078219	0.05292396	0	0.07806431	0	0.07603666	0	0.07226647	0.0731605	0.06198244	0.06281536	0.08296374	0	0	0.05802239	0.0694367	0.0664973	0.052716	0	0.08851551	0.08348065	0.08686565	0.05798991	0.07036339	0.0680973	0.07482221	0.08817402	0.06193229	0	0.06324764	0	0.05974711	0.05827374	0.04678148	0.07030485	0.07520707	0.06490581	0.06381536	0.0565518	0.068909	0.05436403	0.07170933	0.06294903
837	0.05856367	0.04991051	0.06219387	0	0.06459244	0.05463075	0.06590365	0.03702644	0	0.0732575	0	0.06957224	0	0.05915459	0.06097438	0.05412502	0.0619527	0.07062525	0	0	0.04922287	0.06261893	0.05516089	0.0410142	0	0.07601865	0.06854092	0.05076374	0.06270131	0.05810427	0.05800316	0.06920575	0.08958707	0.05509656	0	0.06042765	0	0.05136581	0.05759929	0.03411541	0.06760747	0.08426413	0.07998554	0.05066847	0.05309004	0.06489706	0.04789156	0.06575802	0.06314284
838	0.03239863	0.03047669	0.02628636	0	0.03721161	0.02722394	0.03605051	0.01241997	0	0.04366178	0	0.04578859	0	0.03810013	0.04960337	0.02322658	0.03661953	0.04695313	0	0	0.02612489	0.03040831	0.02781037	0.02766212	0	0.05638247	0.05263948	0.05195189	0.02882095	0.0408136	0.03552892	0.0540065	0.05974871	0.02682451	0	0.03172363	0	0.03933847	0.04122427	0.0108951	0.04352688	0.05874684	0.04936995	0.02290121	0.02696352	0.04434824	0.02174834	0.03692612	0.03153843
839	0.04371848	0.03970149	0.04768281	0	0.05240814	0.04567201	0.05309389	0.03893765	0	0.06037558	0	0.0611256	0	0.04704196	0.06089579	0.04513983	0.05438389	0.0729406	0	0	0.03699131	0.05254108	0.04468152	0.04173848	0	0.05875607	0.06766403	0.05939875	0.04446425	0.05717704	0.05137318	0.06873075	0.07397741	0.04226095	0	0.04611679	0	0.04940997	0.04864991	0.03477145	0.06164643	0.06440576	0.05673768	0.03991002	0.03382079	0.04769229	0.04356181	0.04397553	0.04368811
840	0.05520693	0.04404013	0.05195693	0	0.06143918	0.04665328	0.05921241	0.04115223	0	0.06661668	0	0.06393524	0	0.05849889	0.06005093	0.04860169	0.05621243	0.06044581	0	0	0.04700163	0.05682136	0.04949255	0.04278103	0	0.07246594	0.06638932	0.07010706	0.05224951	0.05968064	0.06369936	0.05913993	0.0844225	0.04570405	0	0.05537346	0	0.05929617	0.05118163	0.03461584	0.06162137	0.0782767	0.07240663	0.05141506	0.05248018	0.0615106	0.04422315	0.04990318	0.05098652
841	0.03643069	0.02319197	0.03486122	0	0.05111629	0.03394355	0.04171511	0.02522403	0	0.05534754	0	0.0449444	0	0.05063026	0.05155907	0.02991234	0.0463595	0.05784305	0	0	0.02648244	0.04267572	0.02911425	0.02786754	0	0.04878014	0.05056303	0.05276558	0.0408637	0.04388913	0.04138695	0.05282628	0.06505906	0.03509734	0	0.03216441	0	0.03994374	0.04554611	0.02161519	0.05100291	0.05830108	0.04923957	0.0222262	0.03322707	0.04872898	0.03554753	0.03378418	0.02987898
842	0.07631998	0.06176727	0.0723953	0	0.08070287	0.06290283	0.08002703	0.05695491	0	0.08470805	0	0.08358968	0	0.08699914	0.0721018	0.06348845	0.07662089	0.0840059	0	0	0.06204545	0.07607017	0.05461923	0.05366268	0	0.08457741	0.08135516	0.07665759	0.07500614	0.07078365	0.0707076	0.07804054	0.0961952	0.07009975	0	0.07556598	0	0.07310178	0.06844979	0.05261125	0.08348837	0.09369956	0.08878645	0.06122783	0.07210521	0.08272677	0.06810387	0.07626805	0.06988637
843	0.05558157	0.05293443	0.05701812	0	0.05981722	0.05405759	0.06166318	0.04158543	0	0.06369385	0	0.06370327	0	0.05589263	0.0633259	0.05248066	0.06309603	0.07197902	0	0	0.04790971	0.06241167	0.05899415	0.03950791	0	0.06945245	0.06074726	0.07110735	0.05642421	0.06355655	0.05484633	0.0582953	0.08198195	0.04105878	0	0.05599304	0	0.04715787	0.04812491	0.0356419	0.07125791	0.07840611	0.07274472	0.04782321	0.0527774	0.06702701	0.05063638	0.05721857	0.05618654
844	0.03751726	0.02953519	0.03443254	0	0.04960647	0.04310472	0.04226367	0.03469875	0	0.05517881	0	0.05360381	0	0.05574658	0.05871838	0.02976494	0.04673101	0.06212355	0	0	0.03064536	0.04010193	0.03334919	0.03218765	0	0.06128895	0.06087135	0.05489168	0.04316921	0.04115386	0.04625597	0.0605659	0.06418243	0.03668626	0	0.03401712	0	0.04210056	0.04511858	0.02666082	0.05053887	0.05357176	0.04557317	0.02702386	0.02848386	0.04729999	0.02737524	0.04217857	0.03240015
845	0.0445606	0.04410843	0.05467135	0	0.06216293	0.05089439	0.0557799	0.04544902	0	0.06562325	0	0.06631153	0	0.054133	0.064443	0.04245621	0.06310536	0.07948732	0	0	0.04216863	0.05463735	0.05466652	0.04208531	0	0.03049545	0.06561375	0.06569598	0.06345594	0.05297846	0.05437848	0.06562116	0.08177419	0.04930814	0	0.05051608	0	0.05123543	0.05051118	0.04191724	0.07144178	0.08325561	0.06863634	0.04543521	0.05482525	0.0665008	0.05452853	0.0535	0.04756232
846	0.05824199	0.04425445	0.05089287	0	0.06346025	0.04759172	0.05127951	0.04520043	0	0.07408422	0	0.06021354	0	0.05936704	0.05940592	0.03920179	0.05437103	0.06944741	0	0	0.04408181	0.0473518	0.03975119	0.04216267	0	0.07276888	0.07406541	0.07047845	0.0520625	0.05951034	0.05357997	0.07532269	0.07425488	0.05197367	0	0.04945057	0	0.05584211	0.05919774	0.03725526	0.06921857	0.07788698	0.06958921	0.04128225	0.04666648	0.06333506	0.04594382	0.0267969	0.04213451
847	0.06057275	0.05307226	0.06108716	0	0.0702654	0.06266465	0.0665457	0.05136959	0	0.0830433	0	0.07126348	0	0.07415247	0.06457725	0.04961218	0.06094236	0.08736195	0	0	0.05639709	0.05917369	0.05466886	0.0530535	0	0.08188941	0.07243961	0.07437629	0.06165588	0.06838312	0.05993815	0.07686033	0.08893982	0.06827058	0	0.05789069	0	0.05909022	0.06511337	0.04466035	0.07386927	0.08646527	0.0762068	0.05559355	0.05375911	0.06767561	0.04983477	0.06164195	0.05302483
848	0	0	0	0	0	0	0	0	0	0	0	0	0	0	0	0	0	0	0	0	0	0	0	0	0	0	0	0	0	0	0	0	0	0	0	0	0	0	0	0	0	0	0	0	0	0	0	0	0
849	0.05372376	0.04418403	0.04356377	0	0.05690019	0.04065332	0.05417646	0.02884832	0	0.05162822	0	0.05749356	0	0.04876822	0.05227655	0.0363408	0.04299255	0.06300846	0	0	0.0443886	0.05312484	0.04044394	0.02764013	0	0.07019154	0.05698917	0.06082311	0.04121147	0.04560984	0.05141298	0.06005876	0.07230527	0.0417612	0	0.04052765	0	0.04196094	0.05179205	0.02368894	0.05771663	0.06915881	0.06202308	0.03603518	0.03934498	0.05588275	0.04011471	0.05388674	0.05106899
850	0.03433343	0.02698249	0.03633657	0	0.05136104	0.0435266	0.04377342	0.02945091	0	0.06035928	0	0.05402705	0	0.05596734	0.06112979	0.03117598	0.0506705	0.06473292	0	0	0.03107384	0.04156808	0.03595588	0.03378546	0	0.06027466	0.06051138	0.05493743	0.04445619	0.04185164	0.0454248	0.05959024	0.0681256	0.03756165	0	0.03142485	0	0.04617057	0.04622307	0.02942654	0.04921629	0.05373576	0.04939738	0.03171759	0.03544999	0.04345296	0.0318963	0.04754769	0.04086432
851	0	0	0	0	0	0	0	0	0	0	0	0	0	0	0	0	0	0	0	0	0	0	0	0	0	0	0	0	0	0	0	0	0	0	0	0	0	0	0	0	0	0	0	0	0	0	0	0	0
852	0	0	0	0	0	0	0	0	0	0	0	0	0	0	0	0	0	0	0	0	0	0	0	0	0	0	0	0	0	0	0	0	0	0	0	0	0	0	0	0	0	0	0	0	0	0	0	0	0
853	0.0542796	0.04810337	0.05688207	0	0.05388357	0.04345244	0.06135845	0.03660057	0	0.05359015	0	0.05998899	0	0.04860547	0.05144666	0.04315025	0.05884762	0.06996258	0	0	0.04952593	0.05741538	0.04979435	0.03051876	0	0.06697204	0.062426	0.05899649	0.04104293	0.05654984	0.04970121	0.06464798	0.0776535	0.0415124	0	0.04462297	0	0.03984808	0.0510437	0.02999661	0.06474325	0.0757829	0.06086048	0.03880889	0.05149951	0.06151213	0.04270876	0.0550002	0.04781395
854	0.05331772	0.04563675	0.05951929	0	0.05808653	0.05743172	0.06537051	0.04265048	0	0.05782227	0	0.06921302	0	0.05524877	0.05576924	0.0539348	0.06535038	0.06855577	0	0	0.04872483	0.06432703	0.05058201	0.04111687	0	0.07347652	0.06058317	0.05610816	0.05336375	0.05871083	0.05735084	0.05902316	0.08093063	0.05204562	0	0.05637851	0	0.03757801	0.05215642	0.03840057	0.07426731	0.07123173	0.05879986	0.05488109	0.05005216	0.06622354	0.05503491	0.05603065	0.04976156
855	0.04289493	0.03443794	0.04162578	0	0.05373781	0.04074546	0.04819287	0.03710222	0	0.06280804	0	0.05743745	0	0.05556601	0.0505572	0.03657703	0.05178734	0.06498829	0	0	0.03356141	0.03890164	0.03761559	0.03090938	0	0.05341766	0.06719877	0.06380971	0.0466073	0.04680198	0.06000582	0.06089205	0.07575896	0.03737312	0	0.03739419	0	0.04590554	0.04081118	0.03206387	0.06143705	0.06184349	0.05168601	0.03663857	0.04334204	0.05385451	0.03167536	0.04399166	0.04109852
856	0.04796838	0.03653625	0.04553232	0	0.05123026	0.03803766	0.05689469	0.02960236	0	0.05711528	0	0.05332749	0	0.04496443	0.04656821	0.04205932	0.05407918	0.05800566	0	0	0.03862771	0.05134925	0.04166862	0.02997574	0	0.05892736	0.04477532	0.05622435	0.04201725	0.04916135	0.04991024	0.05354741	0.07070566	0.03770018	0	0.04573102	0	0.0414764	0.04605999	0.02169405	0.05844313	0.0794788	0.06199536	0.03641637	0.04711809	0.06250241	0.03487231	0.04950082	0.03631643
857	0.0556854	0.03957346	0.05305283	0	0.0594048	0.04009429	0.0531346	0.03279288	0	0.06393185	0	0.05215247	0	0.05257933	0.05112576	0.04977283	0.05986661	0.06146312	0	0	0.04296611	0.0548066	0.04167281	0.02307551	0	0.06316985	0.05295261	0.05083855	0.05072371	0.04938574	0.05205694	0.05340657	0.07973603	0.04063486	0	0.04497438	0	0.04397518	0.04714088	0.02785836	0.05910115	0.07333674	0.06567258	0.04519317	0.05217326	0.06502602	0.03730496	0.0471803	0.0472678
858	0.04832287	0.04227381	0.04652283	0	0.0576605	0.05305536	0.05377996	0.03802869	0	0.06808642	0	0.06964888	0	0.06043198	0.06957155	0.03945815	0.0528813	0.07258702	0	0	0.0392062	0.04998401	0.04819275	0.04048029	0	0.06263889	0.07082615	0.07003937	0.05761866	0.05529356	0.05973581	0.07016217	0.07631304	0.0554373	0	0.04058232	0	0.05329362	0.05394437	0.03781797	0.06958659	0.07738131	0.05945977	0.0432435	0.04642023	0.05833913	0.04175706	0.05111698	0.05403415
859	0	0	0	0	0	0	0	0	0	0	0	0	0	0	0	0	0	0	0	0	0	0	0	0	0	0	0	0	0	0	0	0	0	0	0	0	0	0	0	0	0	0	0	0	0	0	0	0	0
860	0.04221181	0.03541855	0.03548002	0	0.05165608	0.04746863	0.04655384	0.0324775	0	0.05789124	0	0.05593238	0	0.04859919	0.06178354	0.03515317	0.04599048	0.06713017	0	0	0.02773347	0.04613473	0.03858414	0.03866208	0	0.06034919	0.06446329	0.0589396	0.04571395	0.05173958	0.04801933	0.06392383	0.06268364	0.0434447	0	0.03347389	0	0.04244027	0.0473902	0.03081743	0.05682595	0.05967877	0.05159949	0.03480486	0.03053766	0.04934391	0.0347638	0.03851826	0.03823284
861	0.04000848	0.03618239	0.04321924	0	0.04500697	0.04836101	0.05141946	0.03397606	0	0.06398408	0	0.06126403	0	0.05193291	0.06000952	0.04160642	0.05713355	0.06329476	0	0	0.03563317	0.04897327	0.03925339	0.03730211	0	0.06674134	0.06770478	0.0620021	0.04214384	0.05856315	0.04323582	0.06493339	0.07291393	0.0421645	0	0.0412517	0	0.05038844	0.05502769	0.02988116	0.05420694	0.06178858	0.05595064	0.03828831	0.03583889	0.05214494	0.03447366	0.04103948	0.04156735
862	0.04521388	0.03691661	0.04392357	0	0.05619861	0.04917813	0.04116634	0.04023226	0	0.07229466	0	0.0571387	0	0.05504607	0.0612681	0.03530701	0.05312586	0.07103659	0	0	0.03268914	0.04049215	0.03876507	0.0409214	0	0.0607432	0.06764475	0.05921902	0.04938018	0.05394525	0.05385655	0.06748056	0.07656447	0.04303091	0	0.04106107	0	0.05172754	0.05159394	0.03367475	0.06000596	0.06097133	0.05052977	0.03640844	0.04133268	0.05637519	0.03713206	0.03911546	0.03931286
863	0.04340342	0.03635784	0.03969255	0	0.05079406	0.04310876	0.04753867	0.03221859	0	0.0569133	0	0.06214511	0	0.05146306	0.06071552	0.03846173	0.05152318	0.06927749	0	0	0.03838347	0.04840032	0.04127627	0.03756076	0	0.05913679	0.06696832	0.06316012	0.04015121	0.04939936	0.04925255	0.06971304	0.06947257	0.0404014	0	0.03890633	0	0.0529749	0.04924256	0.02817892	0.05337917	0.06482424	0.05205139	0.03284732	0.03329389	0.0467745	0.03826182	0.04429552	0.04275276
864	0.04669493	0.03323438	0.04521747	0	0.0562741	0.04849787	0.05385644	0.03433713	0	0.06914718	0	0.05517997	0	0.06023305	0.06269001	0.03395631	0.05124551	0.06473615	0	0	0.03849157	0.04676496	0.04527357	0.03642726	0	0.06046323	0.06267547	0.06725386	0.05438729	0.05102452	0.05779312	0.06401717	0.07563614	0.04757347	0	0.04271015	0	0.05163482	0.05446107	0.03343551	0.05977809	0.06093073	0.05352547	0.03606825	0.04565376	0.05297155	0.03711702	0.04849206	0.04681925
865	0.05457451	0.04725223	0.06092509	0	0.05592473	0.05286316	0.06545885	0.04173359	0	0.06756167	0	0.07085789	0	0.05615329	0.05117366	0.04815787	0.0658336	0.07672014	0	0	0.04407788	0.05912325	0.05156736	0.039077	0	0.07287378	0.05735996	0.05899579	0.05393876	0.05935115	0.06493254	0.06469462	0.09213807	0.04812423	0	0.05809458	0	0.04526253	0.04592999	0.03519508	0.06978781	0.0781256	0.06284355	0.04911662	0.06072053	0.07781802	0.04977186	0.05169624	0.05014992
866	0.05218945	0.0449125	0.05624469	0	0.06300862	0.05104431	0.06002272	0.04069367	0	0.05450026	0	0.06706975	0	0.05939641	0.0548035	0.04928387	0.06522642	0.06592937	0	0	0.04738967	0.05937448	0.05637624	0.0361796	0	0.074112	0.06409827	0.07170599	0.05392988	0.05384499	0.06477224	0.06346	0.08417528	0.04413401	0	0.05691744	0	0.04717989	0.05129383	0.03223572	0.06920095	0.08258605	0.06683163	0.05078958	0.05390089	0.07031478	0.04835959	0.05722088	0.04435337
867	0.07345888	0.06142874	0.07252153	0	0.06217297	0.06852772	0.06664014	0.05199344	0	0.08208633	0	0.0788294	0	0.0743064	0.06788677	0.05795317	0.07270013	0.08367324	0	0	0.06115712	0.06003383	0.06645666	0.04685625	0	0.08606517	0.08265213	0.07734926	0.06795898	0.06399876	0.0753275	0.07519597	0.08505181	0.0664929	0	0.06427221	0	0.06462504	0.06637456	0.04233124	0.07304393	0.10431595	0.08498255	0.06602132	0.07053164	0.07786123	0.05633334	0.06600362	0.06638467
868	0.03317052	0.02857912	0.02848561	0	0.04762416	0.03678964	0.03740914	0.02229444	0	0.05072911	0	0.04543448	0	0.04182047	0.0479959	0.02570543	0.04065424	0.05716027	0	0	0.02178317	0.03347578	0.03431879	0.02653379	0	0.05134766	0.0517574	0.05224255	0.04129385	0.04161749	0.04661718	0.0516744	0.06791808	0.03095993	0	0.03028119	0	0.03970424	0.04131265	0.02082221	0.05178962	0.06432567	0.05277651	0.02876901	0.03363672	0.0459422	0.02971916	0.0388126	0.03866775
869	0.05145659	0.040669	0.05184497	0	0.06865742	0.06160573	0.06070452	0.03798518	0	0.07246948	0	0.06628514	0	0.06376905	0.06250008	0.04479928	0.06523044	0.07499627	0	0	0.04281916	0.05895356	0.05392251	0.03921017	0	0.06663764	0.07282357	0.06114569	0.06137062	0.05802905	0.06679342	0.07407769	0.07583675	0.05928655	0	0.05882853	0	0.05192486	0.06484318	0.04381987	0.0779149	0.07587037	0.06198955	0.04940084	0.05286149	0.06170853	0.05514144	0.05163057	0.04922198
870	0.06997727	0.05522757	0.06289969	0	0.06950458	0.06167706	0.06756221	0.0492579	0	0.06675116	0	0.07085496	0	0.06664688	7.90E-04	0.0551322	0.07095382	0.07405993	0	0	0.0566576	0.06375741	0.05277633	0.03897421	0	0.08464999	0.07288675	0.06221437	0.06361351	0.06624918	0.06736865	0.07326	0.08684341	0.05466918	0	0.05850326	0	0.05093622	0.06227162	0.04124461	0.07543042	0.09132933	0.07956771	0.06068008	0.06006552	0.08308798	0.06100117	0.05823904	0.05896253
871	0	0	0	0	0	0	0	0	0	0	0	0	0	0	0	0	0	0	0	0	0	0	0	0	0	0	0	0	0	0	0	0	0	0	0	0	0	0	0	0	0	0	0	0	0	0	0	0	0
872	0.06182625	0.05799269	0.05795245	0	0.06187268	0.05497589	0.06955683	0.04084341	0	0.07278887	0	0.06951536	0	0.06446797	0.06566813	0.04899294	0.06480962	0.06898804	0	0	0.05550553	0.06259862	0.0571969	0.05527303	0	0.08098408	0.06588783	0.07251184	0.05531739	0.06700612	0.06334992	0.06701925	0.08828791	0.05608305	0	0.06208973	0	0.05536606	0.05688607	0.03815523	0.07438416	0.08540682	0.07766763	0.05286503	0.0565582	0.07260435	0.0569049	0.05962544	0.05548247
873	0.07074366	0.05780408	0.05712478	0	0.06222012	0.05645564	0.06510392	0.03796229	0	0.07104119	0	0.05450825	0	0.05701567	0.06955739	0.05356482	0.06034503	0.07067476	0	0	0.05821112	0.06116926	0.05195469	0.03833322	0	0.07408099	0.05426984	0.06551895	0.0531656	0.06491684	0.04905024	0.0564378	0.07577956	0.05303328	0	0.05362821	0	0.0578637	0.06170692	0.03451586	0.05906357	0.09314724	0.08021877	0.05319921	0.0569093	0.06824959	0.05394276	0.06528439	0.05876759
874	0.04174076	0.0379488	0.04761751	0	0.05410385	0.05154627	0.05214275	0.04026029	0	0.07118189	0	0.06886421	0	0.06007551	0.06212642	0.03925011	0.05981578	0.06567681	0	0	0.03743972	0.04854247	0.04508666	0.04168036	0	0.07306719	0.06764946	0.06892343	0.04924446	0.05733926	0.05497141	0.0661925	0.07646284	0.04292389	0	0.04733315	0	0.0488523	0.05151352	0.03095463	0.05876568	0.06622392	0.06013458	0.03777882	0.0431036	0.06071878	0.03480748	0.04898823	0.04556108
875	0.0460333	0.04063762	0.04717908	0	0.04847392	0.04312735	0.05281572	0.03080757	0	0.05573403	0	0.04992305	0	0.04789306	0.05597812	0.04156439	0.05711889	0.06056181	0	0	0.04082112	0.05119945	0.04355635	0.03268184	0	0.06545354	0.05667623	0.06243191	0.04158278	0.05478946	0.0557727	0.05581607	0.07441169	0.03619105	0	0.04061465	0	0.04014879	0.0482084	0.02241329	0.06195056	0.07625649	0.06172674	0.04348363	0.04269195	0.0526986	0.03914403	0.04906053	0.0424331
876	0.03546465	0.02335036	0.03594757	0	0.04784604	0.03332207	0.03789664	0.02882108	0	0.05964419	0	0.05005933	0	0.04996139	0.04214273	0.02182124	0.04443362	0.06412487	0	0	0.02154403	0.03424052	0.03383869	0.02652101	0	0.05335629	0.05764495	0.05020539	0.04385073	0.03711597	0.04720197	0.05466093	0.06563477	0.03649452	0	0.03126028	0	0.04090283	0.03897034	0.02236611	0.05097053	0.06614332	0.05287562	0.02841813	0.03715741	0.0505274	0.0298075	0.0432621	0.03459236
877	0.05307641	0.04617585	0.0538283	0	0.06379955	0.0433064	0.05019336	0.04945952	0	0.06871408	0	0.05959724	0	0.05933539	0.06662734	0.04730616	0.06328476	0.06881366	0	0	0.04521173	0.04983307	0.04212021	0.04371989	0	0.05855899	0.07451878	0.06413112	0.06215549	0.0598393	0.05526963	0.07155001	0.07669545	0.05012417	0	0.05054008	0	0.05808577	0.05616317	0.04125582	0.06978245	0.07552228	0.06290765	0.04076523	0.05149545	0.06140554	0.05266021	0.04645819	0.04232604
878	0.05844914	0.05276735	0.05511824	0	0.05915133	0.05770875	0.07016819	0.04497971	0	0.06989795	0	0.06618576	0	0.05462124	0.06406133	0.05226398	0.06817576	0.07081795	0	0	0.05012199	0.06465536	0.06009295	0.03882985	0	0.07051588	0.06891128	0.06722415	0.05826725	0.07087952	0.05478014	0.06602016	0.08263869	0.04892711	0	0.05477128	0	0.05590175	0.06162635	0.03831503	0.06954004	0.08475096	0.0759131	0.05634909	0.05351466	0.06760659	0.05375364	0.05201584	0.05737756
879	0.03741956	0.03212169	0.03920912	0	0.04950569	0.04583922	0.04385457	0.03121314	0	0.06046375	0	0.05598737	0	0.05248536	0.05482055	0.02834235	0.04505649	0.06437859	0	0	0.02720531	0.04506332	0.03407796	0.03486294	0	0.060561	0.06189669	0.05855818	0.04444632	0.04979078	0.04882367	0.06421185	0.06491579	0.03743889	0	0.03520794	0	0.04580736	0.04962449	0.02704463	0.05251864	0.0601623	0.05004378	0.02920233	0.03140354	0.04864695	0.03475497	0.04143931	0.03662986
880	0.04035286	0.0372914	0.05483958	0	0.05259435	0.05004908	0.06135004	0.04421205	0	0.07003243	0	0.06792543	0	0.04654528	0.05882436	0.04517168	0.05958568	0.077815	0	0	0.04151149	0.05953178	0.05333652	0.0367608	0	0.06578861	0.06497224	0.06384654	0.05021675	0.06682989	0.03666296	0.06253513	0.0735654	0.04828351	0	0.0486001	0	0.04561941	0.04699154	0.04002288	0.06334649	0.07458077	0.06196486	0.04155896	0.04462376	0.05070972	0.04617243	0.04429163	0.04713423
881	0.03574013	0.03998543	0.04749099	0	0.05220287	0.04940877	0.05143856	0.04155547	0	0.0688059	0	0.06020239	0	0.05114763	0.0651951	0.03914358	0.05631288	0.07429247	0	0	0.03765251	0.04707688	0.04829785	0.04158188	0	0.06187638	0.07405157	0.07144538	0.04937787	0.05857122	0.0604569	0.06745116	0.07524338	0.0417566	0	0.03968401	0	0.04858361	0.0489747	0.03520821	0.06550337	0.07259745	0.06093684	0.04170591	0.03982367	0.05547735	0.04253955	0.05364561	0.04874129
882	0	0	0	0	0	0	0	0	0	0	0	0	0	0	0	0	0	0	0	0	0	0	0	0	0	0	0	0	0	0	0	0	0	0	0	0	0	0	0	0	0	0	0	0	0	0	0	0	0
883	0.06813671	0.06299819	0.07292921	0	0.07320736	0.05860733	0.07629372	0.05099767	0	0.08265655	0	0.08073139	0	0.07366681	0.07781028	0.0644331	0.07425938	0.08754687	0	0	0.06306876	0.07079275	0.06272506	0.04874437	0	0.07912363	0.07293464	0.06216342	0.06797738	0.07019353	0.07813497	0.0723612	0.10282594	0.05675422	0	0.06783297	0	0.06839087	0.06631401	0.04819419	0.08749392	0.10373902	0.08401696	0.06054878	0.07056226	0.07967029	0.06212538	0.07309163	0.06727758
884	0.0668117	0.04908499	0.05967526	0	0.0622766	0.04978523	0.06611669	0.03917312	0	0.07050596	0	0.06904172	0	0.06422151	0.0634996	0.04723842	0.0679653	0.07124764	0	0	0.05143098	0.05889564	0.05807574	0.03581501	0	0.07779581	0.06219791	0.06172898	0.05985306	0.06217495	0.05242019	0.06816364	0.08245711	0.05278175	0	0.05037067	0	0.05276553	0.06126167	0.03677935	0.0732414	0.08753468	0.07360037	0.05623265	0.06375373	0.07354193	0.0479592	0.06333717	0.05469429
885	0.04534432	0.03977125	0.04632939	0	0.05121174	0.04492125	0.06111838	0.01765971	0	0.05945634	0	0.05950087	0	0.05271781	0.05490494	0.04240364	0.04635728	0.06121488	0	0	0.040281	0.06017284	0.0475562	0.04109248	0	0.06627976	0.05202461	0.04875558	0.04454907	0.05846372	0.058216	0.05657057	0.07373317	0.04308108	0	0.05326542	0	0.04509227	0.04718765	0.02717596	0.06403327	0.07075475	0.06199611	0.04454631	0.04586321	0.06145543	0.04489245	0.05015149	0.04216747
886	0	0	0	0	0	0	0	0	0	0	0	0	0	0	0	0	0	0	0	0	0	0	0	0	0	0	0	0	0	0	0	0	0	0	0	0	0	0	0	0	0	0	0	0	0	0	0	0	0
887	0.03491842	0.02890631	0.0358311	0	0.0523104	0.04011813	0.0418356	0.02910099	0	0.06228137	0	0.05671009	0	0.05422663	0.05226529	0.02533507	0.04377508	0.06684756	0	0	0.02909595	0.03810312	0.0372157	0.03119169	0	0.058203	0.05914187	0.05962733	0.04128521	0.04210564	0.04674908	0.05719816	0.06843153	0.04184516	0	0.03451342	0	0.04504637	0.04364883	0.02387368	0.0466278	0.06629308	0.05342017	0.03104678	0.03711225	0.04441443	0.03132039	0.04871794	0.03614144
888	0.06040073	0.0494987	0.05651682	0	0.05891733	0.04539815	0.06176549	0.02926514	0	0.0612896	0	0.05991647	0	0.058116	0.05980289	0.04796669	0.06040046	0.06644809	0	0	0.04884449	0.0596593	0.04577887	0.03505325	0	0.0620343	0.05386029	0.05684816	0.04899264	0.05234121	0.05653039	0.05796115	0.081174	0.04115095	0	0.04593989	0	0.04317986	0.04679583	0.02775502	0.06700092	0.07539793	0.06879518	0.04458591	0.05081562	0.06477469	0.05023725	0.05666145	0.04903559
889	0	0	0	0	0	0	0	0	0	0	0	0	0	0	0	0	0	0	0	0	0	0	0	0	0	0	0	0	0	0	0	0	0	0	0	0	0	0	0	0	0	0	0	0	0	0	0	0	0
890	0.04264184	0.03411402	0.03904867	0	0.05405346	0.04851586	0.04338885	0.03860571	0	0.06645419	0	0.05950836	0	0.05839905	0.05670284	0.03319	0.0519332	0.07652549	0	0	0.02859384	0.0429683	0.03793666	0.04332539	0	0.06157939	0.05684676	0.06434695	0.04720767	0.05361597	0.04687965	0.06270349	0.06889005	0.04743042	0	0.04021729	0	0.0455137	0.05120608	0.03062027	0.05878983	0.05988891	0.05112647	0.02882783	0.03746511	0.05127078	0.0434372	0.04175772	0.0372377
891	0.08222656	0.07682626	0.08381476	0	0.09120282	0.0984702	0.09572944	0.07899374	0	0.10039866	0	0.09565618	0	0.09811493	0.09188884	0.07821979	0.09580699	0.113118	0	0	0.07816322	0.08896301	0.08016044	0.06226242	0	0.10553918	0.11225802	0.10670038	0.0911352	0.09071781	0.100388	0.11321257	0.12092452	0.0924984	0	0.08363472	0	0.09445482	0.09961172	0.07425664	0.10532745	0.12110729	0.10650572	0.07874057	0.08721797	0.10875364	0.0827806	0.09727687	0.08744444
892	0.03181785	0.02930414	0.03467954	0	0.03960145	0.03630053	0.03904272	0.02598574	0	0.05505201	0	0.04376026	0	0.0453452	0.04875179	0.02860158	0.03612839	0.05106265	0	0	0.02792869	0.03783454	0.03354458	0.03233578	0	0.05361947	0.05632163	0.05868718	0.0400325	0.04820987	0.03973486	0.05554966	0.06072101	0.03717562	0	0.03914063	0	0.04041147	0.0374997	0.02079141	0.05232828	0.06824911	0.05345867	0.03054526	0.02689068	0.04379492	0.02817358	0.02841525	0.02924264
893	0.05169135	0.04434937	0.04951652	0	0.06215089	0.04897899	0.05470939	0.0417556	0	0.07294923	0	0.06114818	0	0.05710514	0.06622621	0.0459056	0.05775225	0.07579741	0	0	0.0365315	0.05693676	0.0408691	0.04611975	0	0.06841575	0.06386575	0.06677056	0.05121417	0.06359651	0.05007248	0.06577325	0.06923133	0.04894844	0	0.04489597	0	0.05189659	0.05462269	0.03662414	0.06273152	0.06559685	0.06031687	0.04211331	0.04369967	0.05229576	0.04748194	0.05068464	0.04804994
894	0.0538796	0.04498111	0.05750867	0	0.05672339	0.0519794	0.06162837	0.04371636	0	0.06820686	0	0.07246764	0	0.06084966	0.06898664	0.04507505	0.06655795	0.06752297	0	0	0.04510661	0.05743037	0.05569612	0.04502239	0	0.07673273	0.06709541	0.06945045	0.05291037	0.06290667	0.05616415	0.0728975	0.08884376	0.05165864	0	0.0559918	0	0.04918802	0.05666064	0.03697959	0.06886757	0.08231983	0.06810938	0.04773164	0.04756806	0.06456843	0.04371206	0.05869737	0.04855754
895	0.05059584	0.04711793	0.05529764	0	0.05833196	0.04705741	0.06249295	0.0377174	0	0.05240089	0	0.06559825	0	0.05559964	0.06104231	0.05015096	0.05742972	0.06520717	0	0	0.04290354	0.05938103	0.05487434	0.03872026	0	0.06759827	0.0555301	0.06704722	0.04799834	0.05222259	0.05382202	0.05452121	0.07892975	0.03946741	0	0.05195915	0	0.03708066	0.03727851	0.02573541	0.06509049	0.07428295	0.06755008	0.04441132	0.04890529	0.06324789	0.04513218	0.05502912	0.04818917
[truncated: 846 more columns]
